# Supplementary material for: Pseudomonas aeruginosa biofilm dispersion by the mouse antimicrobial peptide CRAMP
Source: Vet Res. 2022 Oct 8;53:80. doi: 10.1186/s13567-022-01097-y (PMC9548163; doi:10.1186/s13567-022-01097-y)
Supplement: Supplementary file 2 — Additional file 2. Differentially expressed gene data. [file 13567_2022_1097_MOESM2_ESM.xlsx]

## Sheet:  transcriptomics
Additional file 2. Differentially expressed genes data.
Gene id	CRAMP readcount	Control readcount	Log2 FoldChange	pval	padj	Significant	NCBI_id	Symbol	Description
gene-PA0001	2939.05	1985.85	0.5656	3.073e-06	1.068e-05	TRUE	878417	dnaA	chromosome replication initiator DnaA
gene-PA0005	710.966	275.151	1.3696	5.1687e-21	5.7426e-20	TRUE	877576	lptA	lysophosphatidic acid acyltransferase
gene-PA0007	352.719	494.717	-0.48808	0.00091577	0.0023275	TRUE	877575	PA0007	hypothetical protein
gene-PA0008	1662.6	786.141	1.0806	6.2553e-15	4.6962e-14	TRUE	878214	glyS	glycine--tRNA ligase subunit beta
gene-PA0009	810.695	311.784	1.3786	3.1146e-22	3.6823e-21	TRUE	878095	glyQ	glycine--tRNA ligase subunit alpha
gene-PA0013	240.413	36.8972	2.7039	3.8425e-35	8.7854e-34	TRUE	877634	PA0013	hypothetical protein
gene-PA0016	591.608	400.989	0.56108	7.8347e-05	0.00023344	TRUE	879255	trkA	potassium transporter inner membrane associated protein
gene-PA0017	562.758	374.656	0.58695	5.8932e-05	0.00017808	TRUE	879297	PA0017	Ribosomal RNA small subunit methyltransferase B
gene-PA0018	367.876	267.753	0.45832	0.01502	0.030166	TRUE	879258	fmt	methionyl-tRNA formyltransferase
gene-PA0020	773.842	621.564	0.31614	0.01959	0.038437	TRUE	879309	PA0020	hypothetical protein
gene-PA0022	211.227	120.83	0.80582	2.2066e-05	7.0126e-05	TRUE	880711	PA0022	threonylcarbamoyl-AMP synthase
gene-PA0023	166.642	283.063	-0.76437	4.1974e-05	0.00012946	TRUE	880685	qor	oxygen-dependent quinone oxidoreductase
gene-PA0026	89.3328	130.429	-0.54601	0.013094	0.026645	TRUE	880904	plcB	phospholipase C
gene-PA0027	106.813	155.919	-0.54571	0.0072192	0.015591	TRUE	880919	PA0027	hypothetical protein
gene-PA0032a	62.9415	176.979	-1.4915	5.6332e-12	3.3879e-11	TRUE	17373336	PA0032a	DOPA 4,5-dioxygenase
gene-PA0035	273.655	495.882	-0.85764	1.7273e-07	6.9457e-07	TRUE	879479	trpA	tryptophan synthase subunit alpha
gene-PA0038	6.93045	37.1598	-2.4227	4.316e-07	1.6424e-06	TRUE	879209	PA0038	hypothetical protein
gene-PA0039	265.486	535.504	-1.0123	0.011063	0.022814	TRUE	879200	PA0039	hypothetical protein
gene-PA0043	173.891	269.079	-0.62984	0.0002586	0.0007154	TRUE	878401	PA0043	hypothetical protein
gene-PA0044	282.768	458.551	-0.69746	5.7058e-06	1.9297e-05	TRUE	878350	exoT	exoenzyme T
gene-PA0045	182.86	89.2361	1.035	3.7923e-06	1.3049e-05	TRUE	878300	PA0045	hypothetical protein
gene-PA0046	40.4822	18.8271	1.1045	0.0034719	0.0079909	TRUE	878290	PA0046	hypothetical protein
gene-PA0047	60.7575	33.8844	0.84244	0.010707	0.022129	TRUE	877928	PA0047	hypothetical protein
gene-PA0049	442.728	207.544	1.093	3.7772e-12	2.2916e-11	TRUE	877595	PA0049	hypothetical protein
gene-PA0055	103.639	152.937	-0.56137	0.0055136	0.012227	TRUE	877862	PA0055	hypothetical protein
gene-PA0059	392.327	1778.42	-2.1805	4.2904e-58	2.1779e-56	TRUE	878070	osmC	osmotically inducible protein OsmC
gene-PA0060	26.6034	49.7189	-0.90218	0.0093962	0.0197	TRUE	880900	PA0060	hypothetical protein
gene-PA0062	265.974	45.2701	2.5547	4.4576e-35	1.0067e-33	TRUE	878228	PA0062	hypothetical protein
gene-PA0063	335.119	461.982	-0.46316	0.0013373	0.0033165	TRUE	877630	PA0063	hypothetical protein
gene-PA0064	215.279	305.885	-0.50679	0.0020578	0.0049438	TRUE	878385	PA0064	hypothetical protein
gene-PA0067	1650.86	2429.46	-0.55741	3.7697e-06	1.2987e-05	TRUE	878482	prlC	oligopeptidase A
gene-PA0070	3857.58	5280.84	-0.45307	0.00011651	0.00033984	TRUE	879190	PA0070	hypothetical protein
gene-PA0073	274.309	396.371	-0.53105	0.00048543	0.0012876	TRUE	878396	PA0073	ABC transporter ATP-binding protein
gene-PA0074	1570.22	2138.17	-0.44541	0.00024773	0.00068878	TRUE	-	-	-
gene-PA0075	287.206	523.952	-0.86735	4.011e-09	1.9001e-08	TRUE	-	-	-
gene-PA0076	200.924	330.052	-0.71604	1.3013e-05	4.248e-05	TRUE	879335	PA0076	hypothetical protein
gene-PA0077	2110.94	3684.01	-0.80339	9.3087e-10	4.6695e-09	TRUE	-	-	-
gene-PA0078	622.994	1119.6	-0.84569	1.1725e-10	6.3415e-10	TRUE	879392	PA0078	hypothetical protein
gene-PA0079	676.949	1445.61	-1.0946	4.891e-08	2.0769e-07	TRUE	879382	PA0079	hypothetical protein
gene-PA0080	150.048	306.749	-1.0316	3.6903e-09	1.7526e-08	TRUE	879436	PA0080	hypothetical protein
gene-PA0081	857.928	1545.78	-0.8494	3.4867e-11	1.9766e-10	TRUE	-	-	-
gene-PA0082	1483.2	2417.56	-0.70484	2.2037e-06	7.7369e-06	TRUE	879402	PA0082	hypothetical protein
gene-PA0083	1093.33	2279.7	-1.0601	1.9272e-17	1.6872e-16	TRUE	879476	PA0083	hypothetical protein
gene-PA0084	4536.47	9784.16	-1.1089	5.4045e-16	4.3401e-15	TRUE	879464	PA0084	hypothetical protein
gene-PA0085	2902.72	4788.1	-0.72205	0.0001528	0.00043671	TRUE	-	-	-
gene-PA0086	679.773	921.615	-0.43911	0.0093405	0.019598	TRUE	879504	PA0086	hypothetical protein
gene-PA0087	175.161	229.221	-0.38806	0.025519	0.048639	TRUE	879495	PA0087	hypothetical protein
gene-PA0088	915.943	1155.39	-0.33505	0.0096665	0.020221	TRUE	879483	PA0088	hypothetical protein
gene-PA0090	2570.24	3423.89	-0.41373	0.00043308	0.0011576	TRUE	-	-	-
gene-PA0091	1081.46	1354.22	-0.32448	0.008431	0.017942	TRUE	-	-	-
gene-PA0093	341.24	531.734	-0.63992	1.1068e-05	3.6322e-05	TRUE	880654	PA0093	hypothetical protein
gene-PA0094	47.9542	111.999	-1.2238	0.00010207	0.00030023	TRUE	879595	PA0094	hypothetical protein
gene-PA0095	1243.76	1977.59	-0.66904	5.5012e-08	2.3271e-07	TRUE	880726	PA0095	hypothetical protein
gene-PA0096	88.324	135.493	-0.61734	0.0029157	0.0067898	TRUE	880714	PA0096	hypothetical protein
gene-PA0097	274.693	512.022	-0.89839	1.8311e-09	8.9578e-09	TRUE	880677	PA0097	hypothetical protein
gene-PA0098	274.506	422.793	-0.62311	3.8806e-05	0.00012022	TRUE	880743	PA0098	3-oxoacyl-ACP synthase
gene-PA0099	270.065	513.087	-0.92589	1.3179e-08	5.8854e-08	TRUE	880737	PA0099	hypothetical protein
gene-PA0100	405.079	787.007	-0.95817	5.2122e-11	2.9071e-10	TRUE	880727	PA0100	hypothetical protein
gene-PA0101	453.629	800.401	-0.81921	7.6348e-07	2.8389e-06	TRUE	880786	PA0101	hypothetical protein
gene-PA0102	877.937	603.689	0.54031	5.2755e-05	0.0001602	TRUE	880767	PA0102	carbonic anhydrase
gene-PA0103	325.575	141.277	1.2045	1.5418e-12	9.772e-12	TRUE	880802	PA0103	sulfate transporter
gene-PA0105	476.338	1624.34	-1.7698	6.1175e-31	1.1474e-29	TRUE	881940	coxB	cytochrome C oxidase subunit II
gene-PA0106	304.631	1236.97	-2.0217	1.765e-47	6.5986e-46	TRUE	881877	coxA	cytochrome C oxidase subunit I
gene-PA0107	43.8202	154.683	-1.8196	6.7512e-14	4.7525e-13	TRUE	882009	PA0107	cytochrome C oxidase assembly protein
gene-PA0108	149.597	640.632	-2.0984	1.7283e-40	5.0597e-39	TRUE	882001	coIII	cytochrome C oxidase subunit III
gene-PA0110	134.608	439.005	-1.7055	1.2759e-24	1.697e-23	TRUE	879416	PA0110	hypothetical protein
gene-PA0111	84.1418	259.797	-1.6265	3.268e-17	2.8253e-16	TRUE	879275	PA0111	hypothetical protein
gene-PA0112	126.758	300.439	-1.245	8.8304e-13	5.6944e-12	TRUE	879408	PA0112	hypothetical protein
gene-PA0113	127.8	341.639	-1.4186	8.0164e-11	4.3916e-10	TRUE	879395	PA0113	protoheme IX farnesyltransferase
gene-PA0114	122.209	174.086	-0.51045	0.0088357	0.018669	TRUE	879388	senC	cytochrome c oxidase assembly protein SenC
gene-PA0119	132.335	447.143	-1.7565	4.6065e-26	6.603e-25	TRUE	877578	PA0119	C4-dicarboxylate transporter DctA
gene-PA0120	83.5124	238.856	-1.5161	9.5713e-15	7.118e-14	TRUE	878231	PA0120	transcriptional regulator
gene-PA0121	95.8833	207.621	-1.1146	8.8492e-09	4.01e-08	TRUE	878358	PA0121	hypothetical protein
gene-PA0122	321.453	579.233	-0.84954	1.76e-06	6.2705e-06	TRUE	880611	PA0122	hypothetical protein
gene-PA0126	183.536	128.589	0.51329	0.0071113	0.0154	TRUE	880627	PA0126	hypothetical protein
gene-PA0127	75.1981	115.228	-0.61572	0.0085071	0.01809	TRUE	880815	PA0127	hypothetical protein
gene-PA0128	62.8522	38.7599	0.6974	0.015163	0.030419	TRUE	880831	PA0128	hypothetical protein
gene-PA0129	171.32	565.55	-1.723	2.6785e-28	4.3082e-27	TRUE	880844	gabP	gamma-aminobutyrate permease
gene-PA0130	624.271	2074.68	-1.7326	2.5462e-30	4.619e-29	TRUE	880875	PA0130	3-oxopropanoate dehydrogenase
gene-PA0131	19.9483	70.736	-1.8262	1.4853e-05	4.8229e-05	TRUE	878383	PA0131	beta-alanine degradation protein BauB
gene-PA0132	547.302	2369.47	-2.1142	1.0532e-33	2.2157e-32	TRUE	879350	PA0132	beta alanine--pyruvate transaminase
gene-PA0133	125.383	202.996	-0.69511	0.00047795	0.0012714	TRUE	879432	PA0133	HTH-type transcriptional activator BauR
gene-PA0139	1347.25	2816.72	-1.064	4.3512e-18	3.9794e-17	TRUE	879431	ahpC	alkyl hydroperoxide reductase
gene-PA0141	232.936	379.079	-0.70256	1.0805e-05	3.5501e-05	TRUE	879494	PA0141	hypothetical protein
gene-PA0145	47.3327	93.3912	-0.98045	0.00041854	0.0011209	TRUE	879449	PA0145	hypothetical protein
gene-PA0149	52.9489	30.1799	0.81101	0.010558	0.021856	TRUE	879673	PA0149	ECF subfamily sigma-70 factor
gene-PA0150	162.402	79.0553	1.0386	6.9362e-07	2.5861e-06	TRUE	878563	PA0150	transmembrane sensor
gene-PA0151	187.442	131.24	0.51424	0.0065968	0.014398	TRUE	877893	PA0151	TonB-dependent receptor
gene-PA0155	115.34	164.96	-0.51622	0.0092933	0.019536	TRUE	882136	pcaR	transcriptional regulator PcaR
gene-PA0156	351.281	501.041	-0.51231	0.00058397	0.0015284	TRUE	882149	PA0156	resistance-nodulation-cell division (RND) efflux membrane fusion protein
gene-PA0157	237.171	368.419	-0.63542	0.00014081	0.00040536	TRUE	882134	PA0157	resistance-nodulation-cell division (RND) efflux membrane fusion protein
gene-PA0158	890.206	1576.21	-0.82425	7.5653e-08	3.1591e-07	TRUE	882140	PA0158	resistance-nodulation-cell division (RND) efflux transporter
gene-PA0159	216.031	334.698	-0.63162	6.9804e-05	0.00020945	TRUE	882081	PA0159	transcriptional regulator
gene-PA0165	276.652	60.7649	2.1868	3.4305e-26	4.9689e-25	TRUE	879418	PA0165	hypothetical protein
gene-PA0169	219.958	123.732	0.83001	8.5192e-06	2.831e-05	TRUE	879346	PA0169	hypothetical protein
gene-PA0170	57.5802	34.1917	0.75193	0.020043	0.039229	TRUE	878493	PA0170	hypothetical protein
gene-PA0171	170.065	71.3199	1.2537	2.6416e-09	1.271e-08	TRUE	882156	PA0171	hypothetical protein
gene-PA0172	788.648	482.29	0.70948	2.3772e-07	9.4354e-07	TRUE	879545	PA0172	hypothetical protein
gene-PA0175	55.3633	90.3768	-0.70702	0.010637	0.021993	TRUE	882282	PA0175	chemotaxis protein methyltransferase
gene-PA0176	414.269	1188.79	-1.5209	3.4232e-19	3.3762e-18	TRUE	882219	aer2	aerotaxis transducer Aer2
gene-PA0177	20.9954	55.5931	-1.4048	5.4985e-05	0.00016661	TRUE	879338	PA0177	purine-binding chemotaxis protein
gene-PA0178	334.558	623.187	-0.89741	4.812e-10	2.4561e-09	TRUE	878420	PA0178	two-component sensor
gene-PA0179	65.2237	133.791	-1.0365	5.9081e-06	1.9945e-05	TRUE	879259	PA0179	two-component response regulator
gene-PA0180	268.242	429.304	-0.67846	9.1321e-06	3.0202e-05	TRUE	879336	cttP	trichloroethylene chemotactic transducer CttP
gene-PA0181	82.7136	135.01	-0.70687	0.00090607	0.002305	TRUE	879304	PA0181	transcriptional regulator
gene-PA0182	47.5754	82.6713	-0.79717	0.0017973	0.0043673	TRUE	878164	PA0182	3-ketoacyl-ACP reductase
gene-PA0191	113.179	65.028	0.79947	0.00053388	0.001406	TRUE	883101	PA0191	transcriptional regulator
gene-PA0193	38.1118	69.2911	-0.86243	0.0032682	0.0075471	TRUE	883039	PA0193	hypothetical protein
gene-PA0195	226.791	395.009	-0.80052	5.2092e-07	1.9714e-06	TRUE	-	-	-
gene-PA0196	287.886	509.458	-0.82347	4.2338e-08	1.8047e-07	TRUE	878146	pntB	pyridine nucleotide transhydrogenase subunit beta
gene-PA0197	67.0767	32.393	1.0501	0.00025713	0.00071278	TRUE	879472	tonB2	transporter TonB
gene-PA0199	19.7631	6.70612	1.5593	0.0061473	0.013508	TRUE	879490	exbD1	biopolymer transport protein ExbD
gene-PA0207	114.489	182.702	-0.67427	0.00062619	0.0016335	TRUE	879460	PA0207	transcriptional regulator
gene-PA0208	376.817	491.534	-0.38342	0.0097591	0.020384	TRUE	879322	mdcA	malonate decarboxylase subunit alpha
gene-PA0218	91.6125	157.629	-0.78291	0.00019089	0.00054135	TRUE	877906	PA0218	transcriptional regulator
gene-PA0225	35.3443	65.7733	-0.89602	0.0029794	0.0069323	TRUE	880191	PA0225	transcriptional regulator
gene-PA0229	131.656	280.716	-1.0923	4.4558e-10	2.2764e-09	TRUE	878155	pcaT	dicarboxylic acid transporter PcaT
gene-PA0230	270.927	562.232	-1.0533	9.0185e-13	5.809e-12	TRUE	881957	pcaB	3-carboxy-cis,cis-muconate cycloisomerase
gene-PA0231	115.883	212.399	-0.87411	4.1519e-06	1.4251e-05	TRUE	882150	pcaD	3-oxoadipate enol-lactonase
gene-PA0232	31.1109	81.631	-1.3917	1.697e-06	6.0577e-06	TRUE	882116	pcaC	4-carboxymuconolactone decarboxylase
gene-PA0233	117.045	176.818	-0.5952	0.0026704	0.0062737	TRUE	877707	PA0233	transcriptional regulator
gene-PA0235	56.6413	83.7558	-0.56433	0.025742	0.048995	TRUE	881907	pcaK	4-hydroxybenzoate transporter PcaK
gene-PA0236	122.968	74.7365	0.71839	0.0011903	0.002976	TRUE	881730	PA0236	transcriptional regulator
gene-PA0246	429.056	238.042	0.84995	4.7175e-08	2.0048e-07	TRUE	881952	PA0246	major facilitator superfamily transporter
gene-PA0248	90.9377	150.811	-0.72979	0.00048721	0.0012917	TRUE	881969	PA0248	transcriptional regulator
gene-PA0250	106.481	245.846	-1.2072	5.3864e-09	2.5065e-08	TRUE	879262	PA0250	hypothetical protein
gene-PA0255	140.308	199.446	-0.5074	0.005221	0.01162	TRUE	879587	PA0255	hypothetical protein
gene-PA0256	136.075	266.985	-0.97235	1.6506e-07	6.6517e-07	TRUE	881894	PA0256	hypothetical protein
gene-PA0259	539.602	927.327	-0.78118	7.0012e-09	3.1988e-08	TRUE	881892	PA0259	hypothetical protein
gene-PA0260	408.686	577.38	-0.49853	0.0016043	0.0039289	TRUE	879499	PA0260	hypothetical protein
gene-PA0261	46.854	107.405	-1.1968	1.9981e-06	7.0778e-06	TRUE	881884	PA0261	hypothetical protein
gene-PA0262	226.048	393.381	-0.7993	6.6533e-07	2.489e-06	TRUE	881981	PA0262	hypothetical protein
gene-PA0265	2386.98	4244.03	-0.83025	8.5474e-07	3.1634e-06	TRUE	881913	gabD	glutarate-semialdehyde dehydrogenase DavD
gene-PA0266	2587.29	3380.3	-0.38571	0.0033342	0.0076836	TRUE	880917	PA0266	5-aminovalerate aminotransferase DavT
gene-PA0269	23.2134	43.3179	-0.90001	0.016432	0.032799	TRUE	883021	PA0269	hypothetical protein
gene-PA0276	48.5038	127.416	-1.3934	1.1295e-08	5.0645e-08	TRUE	880723	PA0276	hypothetical protein
gene-PA0277	246.995	133.212	0.89076	4.3578e-07	1.6572e-06	TRUE	883050	PA0277	hypothetical protein
gene-PA0280	373.593	148.477	1.3312	7.9283e-16	6.2578e-15	TRUE	877644	cysA	sulfate.thiosulfate ABC transporter ATP-binding protein CysA
gene-PA0281	201.204	81.5323	1.3032	7.1217e-11	3.9131e-10	TRUE	880705	cysW	sulfate transporter CysW
gene-PA0282	231.75	110.561	1.0677	6.3295e-09	2.9063e-08	TRUE	880883	cysT	sulfate transporter CysT
gene-PA0283	845.041	369.11	1.195	9.2053e-18	8.1623e-17	TRUE	881922	sbp	sulfate-binding protein
gene-PA0285	547.744	311.792	0.81292	3.0834e-08	1.3297e-07	TRUE	879674	PA0285	hypothetical protein
gene-PA0286	5432.03	2372.43	1.1951	3.2654e-23	4.0061e-22	TRUE	879596	desA	delta-9 fatty acid desaturase DesA
gene-PA0289	164.311	258.445	-0.65343	0.00083679	0.0021435	TRUE	879727	gpuR	transcriptional activator GpuR
gene-PA0290	435.018	300.41	0.53414	0.00049244	0.0013043	TRUE	880764	PA0290	hypothetical protein
gene-PA0291	2179.61	2795.28	-0.35893	0.0027615	0.0064681	TRUE	879473	oprE	anaerobically-induced outer membrane porin OprE
gene-PA0295	192.123	436.272	-1.1832	6.6535e-10	3.3589e-09	TRUE	880681	PA0295	polyamine binding protein
gene-PA0296	1935.76	5539.36	-1.5168	5.513e-12	3.3192e-11	TRUE	880840	spuI	glutamine synthetase
gene-PA0297	534.776	1636.92	-1.614	3.8382e-34	8.3282e-33	TRUE	880604	spuA	glutamine amidotransferase
gene-PA0298	1850.57	4250.28	-1.1996	3.6236e-21	4.0917e-20	TRUE	880835	spuB	glutamine synthetase
gene-PA0299	3457.57	9791.24	-1.5017	8.5943e-27	1.2957e-25	TRUE	878357	spuC	aminotransferase
gene-PA0300	2559.61	8197.11	-1.6792	3.1573e-23	3.8821e-22	TRUE	880655	spuD	putrescine ABC transporter substrate-binding protein SpuD
gene-PA0301	1126.94	2692.88	-1.2567	5.6169e-24	7.2275e-23	TRUE	877626	spuE	spermidine ABC transporter substrate-binding protein SpuE
gene-PA0302	716.73	1280.68	-0.83741	6.9781e-07	2.6e-06	TRUE	877636	spuF	polyamine transporter PotG
gene-PA0303	394.779	512.417	-0.37627	0.0093288	0.019587	TRUE	880687	spuG	polyamine transporter PotH
gene-PA0304	531.211	826.046	-0.63694	8.8455e-06	2.9342e-05	TRUE	878265	spuH	polyamine transporter PotI
gene-PA0306	123.333	175.301	-0.50728	0.010198	0.021221	TRUE	877655	PA0306	transcriptional regulator
gene-PA0306a	231.267	416.842	-0.84994	8.0743e-08	3.359e-07	TRUE	17373339	PA0306a	transcriptional regulator
gene-PA0315	1139.4	1421.7	-0.31935	0.01208	0.024745	TRUE	878297	PA0315	hypothetical protein
gene-PA0316	2081.78	1342.6	0.63279	3.9589e-07	1.5148e-06	TRUE	878305	serA	D-3-phosphoglycerate dehydrogenase
gene-PA0318	382.735	525.175	-0.45645	0.0099062	0.020676	TRUE	878356	PA0318	hypothetical protein
gene-PA0319	707.165	237.543	1.5739	9.3891e-23	1.1368e-21	TRUE	878399	PA0319	hypothetical protein
gene-PA0323	37.3592	94.2996	-1.3358	6.9313e-07	2.586e-06	TRUE	878380	PA0323	ABC transporter
gene-PA0330	351.061	268.549	0.38654	0.010187	0.021207	TRUE	882171	rpiA	ribose-5-phosphate isomerase A
gene-PA0331	1013	677.071	0.58125	1.2114e-05	3.9684e-05	TRUE	879435	ilvA1	threonine dehydratase
gene-PA0335	198.919	267.295	-0.42625	0.017226	0.03421	TRUE	882191	PA0335	hypothetical protein
gene-PA0337	2517.78	3522.8	-0.48457	0.00061925	0.0016162	TRUE	882232	ptsP	phosphoenolpyruvate-protein phosphotransferase PtsP
gene-PA0338	552.527	335.017	0.72181	7.2271e-07	2.6909e-06	TRUE	882246	PA0338	hypothetical protein
gene-PA0339	140.797	217.397	-0.62672	0.00052596	0.0013871	TRUE	882266	PA0339	hypothetical protein
gene-PA0340	182.759	127.559	0.51878	0.0063823	0.013963	TRUE	883093	PA0340	hypothetical protein
gene-PA0341	304.108	185.883	0.71019	0.00013103	0.00037879	TRUE	882221	lgt	prolipoprotein diacylglyceryl transferase
gene-PA0342	574.368	430.882	0.41468	0.003932	0.0089678	TRUE	879417	thyA	thymidylate synthase
gene-PA0343	222.027	393.096	-0.82415	1.6539e-07	6.66e-07	TRUE	880294	PA0343	hypothetical protein
gene-PA0344	400.506	868.822	-1.1172	6.0642e-16	4.8347e-15	TRUE	879284	PA0344	hypothetical protein
gene-PA0345	456.241	728.279	-0.6747	9.7241e-07	3.5797e-06	TRUE	879415	PA0345	hypothetical protein
gene-PA0346	71.9942	16.9312	2.0882	3.21e-07	1.2491e-06	TRUE	879318	PA0346	hypothetical protein
gene-PA0352	484.783	183	1.4055	6.2092e-12	3.7141e-11	TRUE	879278	PA0352	transporter
gene-PA0353	1535.62	2166.49	-0.49653	5.0104e-05	0.00015299	TRUE	879274	ilvD	dihydroxy-acid dehydratase
gene-PA0354	689.095	959.519	-0.47761	0.0002722	0.00075042	TRUE	879450	PA0354	hypothetical protein
gene-PA0355	349.693	2689.41	-2.9431	6.8901e-63	4.1438e-61	TRUE	879351	pfpI	protease PfpI
gene-PA0356	213.852	137.675	0.63534	0.006748	0.014717	TRUE	879235	PA0356	hypothetical protein
gene-PA0359	52.2576	94.3083	-0.85174	0.0011145	0.0028003	TRUE	879498	PA0359	hypothetical protein
gene-PA0360	417.982	617.638	-0.56332	8.4753e-05	0.00025144	TRUE	879422	PA0360	hypothetical protein
gene-PA0363	185.193	131.219	0.49705	0.012798	0.026111	TRUE	879847	coaD	phosphopantetheine adenylyltransferase
gene-PA0364	174.879	253.723	-0.5369	0.0021243	0.005097	TRUE	879858	PA0364	oxidoreductase
gene-PA0366	295.35	437.425	-0.56661	0.0001652	0.00047043	TRUE	880299	PA0366	coniferyl aldehyde dehydrogenase
gene-PA0370	333.646	165.387	1.0125	1.8706e-09	9.1431e-09	TRUE	882281	PA0370	hypothetical protein
gene-PA0371	2014.7	956.696	1.0744	1.1665e-17	1.0278e-16	TRUE	882994	PA0371	hypothetical protein
gene-PA0372	2128.18	934.845	1.1868	3.8688e-21	4.342e-20	TRUE	883000	PA0372	zinc protease
gene-PA0378	168.241	118.56	0.50491	0.011647	0.023948	TRUE	879835	PA0378	monofunctional biosynthetic peptidoglycan transglycosylase
gene-PA0381	675.712	252.354	1.421	1.4474e-18	1.362e-17	TRUE	879802	thiG	thiazole synthase
gene-PA0382	268.915	81.5105	1.7221	1.1484e-19	1.1724e-18	TRUE	879787	micA	tRNA (guanine-N(7)-)-methyltransferase
gene-PA0383	171.942	97.2141	0.82268	6.5009e-05	0.00019538	TRUE	879731	PA0383	hypothetical protein
gene-PA0386	326.913	104.469	1.6458	1.7305e-20	1.8701e-19	TRUE	878688	PA0386	coproporphyrinogen III oxidase
gene-PA0389	173.868	78.0044	1.1564	5.0337e-08	2.1358e-07	TRUE	878577	PA0389	hypothetical protein
gene-PA0390	578.585	290.677	0.99311	1.3215e-11	7.7127e-11	TRUE	878549	metX	homoserine O-acetyltransferase
gene-PA0397	95.286	183.117	-0.94243	3.6865e-06	1.2716e-05	TRUE	878314	PA0397	cation efflux system protein
gene-PA0398	101.685	166.504	-0.71145	0.00040162	0.0010798	TRUE	878302	PA0398	hypothetical protein
gene-PA0406	310.909	153.573	1.0176	1.9802e-07	7.905e-07	TRUE	878224	tonB3	transporter TonB
gene-PA0407	646.897	1185.59	-0.874	1.8164e-11	1.048e-10	TRUE	878223	gshB	glutathione synthetase
gene-PA0411	1842.65	1131.85	0.70309	1.7818e-08	7.8491e-08	TRUE	878180	pilJ	twitching motility protein PilJ
gene-PA0412	297.204	180.169	0.7221	1.5995e-05	5.1784e-05	TRUE	878179	pilK	methyltransferase PilK
gene-PA0413	4690.81	3730.7	0.33039	0.004749	0.010655	TRUE	-	-	-
gene-PA0417	84.4251	56.2056	0.58696	0.019757	0.038751	TRUE	878115	chpE	chemotactic transduction protein ChpE
gene-PA0419	175.453	106.706	0.71745	0.0048011	0.010764	TRUE	878032	PA0419	16S ribosomal RNA methyltransferase RsmE
gene-PA0420	552.423	396.597	0.4781	0.0014042	0.0034702	TRUE	878017	bioA	adenosylmethionine--8-amino-7-oxononanoate aminotransferase BioA
gene-PA0421	1270.3	603.657	1.0734	3.1501e-16	2.5707e-15	TRUE	877975	PA0421	hypothetical protein
gene-PA0423	1831.96	2990.63	-0.70706	6.9997e-09	3.1988e-08	TRUE	877902	pasP	hypothetical protein
gene-PA0425	5024.52	1105.28	2.1846	4.735e-69	3.3588e-67	TRUE	877855	mexA	multidrug resistance protein MexA
gene-PA0426	14007.9	3375.69	2.053	3.4418e-65	2.2144e-63	TRUE	877852	mexB	multidrug resistance protein MexB
gene-PA0427	5556.88	1726.87	1.6861	1.0594e-40	3.1684e-39	TRUE	877851	oprM	outer membrane protein OprM
gene-PA0428	7626.23	2804.46	1.4432	1.2585e-33	2.6178e-32	TRUE	877822	PA0428	ATP-dependent RNA helicase
gene-PA0429	1316.77	950.616	0.47007	0.00022622	0.00063375	TRUE	877779	PA0429	hypothetical protein
gene-PA0430	364.032	226.025	0.68758	0.00037873	0.0010227	TRUE	877765	metF	5,10-methylenetetrahydrofolate reductase
gene-PA0431	344.905	148.291	1.2178	2.3284e-13	1.5788e-12	TRUE	877761	PA0431	hypothetical protein
gene-PA0432	2164.18	1169.79	0.88758	1.1029e-12	7.0711e-12	TRUE	877746	sahH	adenosylhomocysteinase
gene-PA0436	235.119	531.021	-1.1754	2.781e-14	2.0035e-13	TRUE	877591	PA0436	transcriptional regulator
gene-PA0437	197.58	113.757	0.79648	0.00033105	0.00090188	TRUE	877586	codA	cytosine deaminase
gene-PA0438	202.754	113.867	0.83238	3.7665e-05	0.00011682	TRUE	877581	codB	cytosine permease
gene-PA0441	60.4377	116.849	-0.95112	0.00038617	0.0010408	TRUE	882285	dht	D-hydantoinase/dihydropyrimidinase
gene-PA0443	34.2354	60.8431	-0.82961	0.0067647	0.014743	TRUE	880435	PA0443	transporter
gene-PA0446	459.842	321.633	0.51572	0.00055067	0.0014488	TRUE	880393	PA0446	hypothetical protein
gene-PA0448	121.926	225.165	-0.88497	2.1306e-06	7.5039e-06	TRUE	881014	PA0448	transcriptional regulator
gene-PA0449	193.006	603.7	-1.6452	2.6663e-26	3.8823e-25	TRUE	881113	PA0449	acyl-CoA thioesterase
gene-PA0451	165.462	283.686	-0.77779	5.0662e-06	1.7261e-05	TRUE	881211	PA0451	hypothetical protein
gene-PA0452	42.9749	79.0233	-0.87878	0.0011547	0.0028936	TRUE	881157	PA0452	hypothetical protein
gene-PA0455	838.857	1741.4	-1.0537	2.3196e-08	1.0106e-07	TRUE	881459	dbpA	ATP-dependent RNA helicase DbpA
gene-PA0459	695.511	1605.7	-1.2071	6.4389e-20	6.6967e-19	TRUE	881659	PA0459	chaperone protein ClpB
gene-PA0460	1515.62	1234.81	0.29563	0.015927	0.031872	TRUE	881603	PA0460	hypothetical protein
gene-PA0465	169.057	118.321	0.5148	0.0090518	0.019079	TRUE	881586	creD	hypothetical protein
gene-PA0468	217.823	286.251	-0.39412	0.015085	0.030284	TRUE	881592	PA0468	hypothetical protein
gene-PA0469	410.234	601.169	-0.55132	7.6187e-05	0.00022712	TRUE	878616	PA0469	hypothetical protein
gene-PA0470	207.449	107.841	0.94385	8.1331e-05	0.00024207	TRUE	880545	fiuA	ferrichrome receptor FiuA
gene-PA0471	153.247	76.5117	1.0021	0.00040756	0.0010936	TRUE	879576	PA0471	transmembrane sensor
gene-PA0472	82.615	34.6298	1.2544	7.5763e-06	2.5299e-05	TRUE	880895	PA0472	RNA polymerase sigma factor
gene-PA0473	190.947	476.88	-1.3205	3.5755e-12	2.174e-11	TRUE	878426	PA0473	glutathione S-transferase
gene-PA0476	129.796	231.893	-0.83721	0.00091167	0.0023181	TRUE	877689	PA0476	permease
gene-PA0477	116.037	203.709	-0.81192	2.1162e-05	6.7371e-05	TRUE	878447	PA0477	transcriptional regulator
gene-PA0479	80.5472	118.133	-0.55251	0.013167	0.026775	TRUE	878427	PA0479	transcriptional regulator
gene-PA0481	48.4331	29.391	0.72062	0.025444	0.04855	TRUE	879761	PA0481	hypothetical protein
gene-PA0482	2028.77	3978.7	-0.97169	1.4918e-14	1.0962e-13	TRUE	879477	glcB	malate synthase G
gene-PA0483	52.0018	80.4904	-0.63026	0.013089	0.026644	TRUE	879556	PA0483	acetyltransferase
gene-PA0484	97.5237	286.701	-1.5557	3.322e-14	2.3778e-13	TRUE	877920	PA0484	hypothetical protein
gene-PA0486	279.503	610.97	-1.1282	1.2569e-08	5.6313e-08	TRUE	881857	PA0486	serine/threonine protein kinase
gene-PA0487	124.971	187.655	-0.58649	0.0020814	0.0049963	TRUE	878638	PA0487	molybdenum transport regulator
gene-PA0491	110.072	171.918	-0.64327	0.0011348	0.0028476	TRUE	877693	PA0491	transcriptional regulator
gene-PA0494	143.454	99.9313	0.52158	0.010015	0.020871	TRUE	877712	PA0494	acetyl-CoA carboxylase biotin carboxylase subunit
gene-PA0497	58.3913	88.5448	-0.60065	0.013172	0.026775	TRUE	878092	PA0497	hypothetical protein
gene-PA0501	836.659	491.856	0.7664	1.5737e-08	6.9612e-08	TRUE	879619	bioF	8-amino-7-oxononanoate synthase
gene-PA0502	491.416	376.784	0.38321	0.01684	0.033505	TRUE	878654	PA0502	biotin biosynthesis protein BioH
gene-PA0506	4722.8	7348.95	-0.63789	1.9884e-05	6.3486e-05	TRUE	878586	PA0506	acyl-CoA dehydrogenase
gene-PA0507	338.284	786.392	-1.217	6.3201e-18	5.7233e-17	TRUE	878181	PA0507	acyl-CoA dehydrogenase
gene-PA0508	1067.68	1664.04	-0.64021	3.7239e-07	1.4338e-06	TRUE	880863	PA0508	acyl-CoA dehydrogenase
gene-PA0509	141.548	243.706	-0.78385	1.4472e-05	4.7074e-05	TRUE	878428	nirN	cytochrome C
gene-PA0510	93.3994	156.399	-0.74375	0.00022556	0.00063222	TRUE	881871	PA0510	uroporphyrin-III C-methyltransferase
gene-PA0514	17.3927	33.4783	-0.94474	0.023707	0.045784	TRUE	879762	nirL	heme d1 biosynthesis protein NirL
gene-PA0516	143.821	208.398	-0.53507	0.0039805	0.0090559	TRUE	882198	nirF	heme d1 biosynthesis protein NirF
gene-PA0518	15.3869	32.9842	-1.1001	0.010355	0.021482	TRUE	882220	nirM	cytochrome C-551
gene-PA0519	433.942	860.067	-0.98695	1.2591e-12	8.0354e-12	TRUE	882217	nirS	nitrite reductase
gene-PA0520	151.247	255.282	-0.75518	1.7101e-05	5.5171e-05	TRUE	882214	nirQ	denitrification regulatory protein NirQ
gene-PA0524	174.986	229.537	-0.39149	0.022204	0.043228	TRUE	882193	norB	nitric oxide reductase subunit B
gene-PA0525	230.502	301.558	-0.38766	0.014171	0.028584	TRUE	882190	PA0525	denitrification protein NorD
gene-PA0529	130.921	313.778	-1.2611	5.4503e-11	3.0308e-10	TRUE	882289	PA0529	hypothetical protein
gene-PA0530	272.392	428.365	-0.65316	1.8477e-05	5.9402e-05	TRUE	882286	PA0530	class III pyridoxal phosphate-dependent aminotransferase
gene-PA0531	92.6895	173.355	-0.90325	6.2033e-06	2.089e-05	TRUE	878497	PA0531	glutamine amidotransferase
gene-PA0532	112.219	47.3411	1.2451	3.7421e-07	1.4388e-06	TRUE	878235	PA0532	hypothetical protein
gene-PA0534	257.309	369.504	-0.52209	0.0067914	0.014787	TRUE	878392	PA0534	hypothetical protein
gene-PA0536	1975.77	1139.93	0.79347	1.3095e-09	6.475e-09	TRUE	882098	PA0536	hypothetical protein
gene-PA0537	1322.73	910.323	0.53906	7.2452e-05	0.00021669	TRUE	878574	PA0537	hypothetical protein
gene-PA0539	48.238	95.8331	-0.99035	0.00011219	0.00032845	TRUE	881942	PA0539	hypothetical protein
gene-PA0540	32.7796	53.9927	-0.71997	0.025328	0.048358	TRUE	879356	PA0540	hypothetical protein
gene-PA0541	138.653	45.9055	1.5947	1.0895e-08	4.8932e-08	TRUE	879377	PA0541	hypothetical protein
gene-PA0543	289.962	383.397	-0.40298	0.010324	0.021426	TRUE	882164	PA0543	hypothetical protein
gene-PA0546	4747.74	2097.48	1.1786	7.4433e-23	9.0315e-22	TRUE	878379	metK	S-adenosylmethionine synthetase
gene-PA0547	3866.35	1221.55	1.6623	5.4068e-34	1.1595e-32	TRUE	879420	PA0547	transcriptional regulator
gene-PA0548	3021.12	1000.57	1.5943	2.1241e-37	5.4919e-36	TRUE	878523	tktA	transketolase
gene-PA0549	513.101	197.332	1.3786	6.4978e-19	6.2854e-18	TRUE	881950	PA0549	hypothetical protein
gene-PA0551	712.332	444.907	0.67905	8.7546e-07	3.2343e-06	TRUE	879410	epd	D-erythrose 4-phosphate dehydrogenase
gene-PA0552	1754.07	872.337	1.0077	1.7932e-14	1.3089e-13	TRUE	879198	pgk	phosphoglycerate kinase
gene-PA0555	4050.9	2648.35	0.61315	2.7207e-07	1.0737e-06	TRUE	880792	fda	fructose-1,6-bisphosphate aldolase
gene-PA0556	122.14	35.3958	1.7869	1.7656e-12	1.1114e-11	TRUE	882999	PA0556	hypothetical protein
gene-PA0558	198.084	423.933	-1.0977	6.2203e-12	3.7167e-11	TRUE	880893	PA0558	hypothetical protein
gene-PA0559	269.697	118.538	1.186	4.3118e-11	2.427e-10	TRUE	879364	PA0559	hypothetical protein
gene-PA0563	611.124	1032.62	-0.75678	6.3927e-06	2.1489e-05	TRUE	879219	PA0563	hypothetical protein
gene-PA0571	83.9922	124.973	-0.57329	0.010066	0.020962	TRUE	880621	PA0571	hypothetical protein
gene-PA0572	321.633	415.581	-0.36972	0.013551	0.027474	TRUE	878237	PA0572	hypothetical protein
gene-PA0575	369.343	510.847	-0.46793	0.001102	0.0027703	TRUE	882126	PA0575	hypothetical protein
gene-PA0576	10131.1	4988.78	1.022	7.5231e-13	4.8856e-12	TRUE	882038	rpoD	RNA polymerase sigma factor RpoD
gene-PA0577	1934.38	1044.47	0.8891	1.3265e-12	8.4362e-12	TRUE	882047	dnaG	DNA primase
gene-PA0578	611.093	141.017	2.1155	2.2683e-14	1.6449e-13	TRUE	880823	PA0578	hypothetical protein
gene-PA0579	163.947	29.4784	2.4755	7.0895e-24	9.0383e-23	TRUE	880307	rpsU	30S ribosomal protein S21
gene-PA0580	920.015	307.772	1.5798	6.3987e-29	1.0664e-27	TRUE	882271	gcp	tRNA N6-adenosine threonylcarbamoyltransferase
gene-PA0582	60.2371	26.3111	1.195	0.00016884	0.00048031	TRUE	880775	folB	dihydroneopterin aldolase
gene-PA0583	135.648	62.8253	1.1104	9.9171e-07	3.6484e-06	TRUE	880783	PA0583	hypothetical protein
gene-PA0584	300.161	556.175	-0.8898	1.1355e-09	5.6346e-09	TRUE	877618	cca	multifunctional tRNA nucleotidyl transferase/2'3'-cyclic phosphodiesterase/2'nucleotidase/phosphatase
gene-PA0585	46.2769	108.72	-1.2322	1.8857e-06	6.7011e-06	TRUE	878052	PA0585	hypothetical protein
gene-PA0586	1073.43	4218.94	-1.9746	2.981e-50	1.2128e-48	TRUE	879539	PA0586	hypothetical protein
gene-PA0587	1206.08	4382.71	-1.8615	7.8118e-34	1.6561e-32	TRUE	879664	PA0587	hypothetical protein
gene-PA0588	4267.27	14047.6	-1.7189	6.8714e-34	1.4679e-32	TRUE	879092	PA0588	hypothetical protein
gene-PA0589	24.5455	56.1285	-1.1933	0.00031705	0.00086715	TRUE	880468	PA0589	thiosulfate sulfurtransferase
gene-PA0590	292.536	412.566	-0.49601	0.0014737	0.003632	TRUE	880834	apaH	bis(5'-nucleosyl)-tetraphosphatase
gene-PA0591	62.515	102.606	-0.71485	0.0029548	0.0068778	TRUE	880916	PA0591	protein ApaG
gene-PA0592	378.51	212.587	0.83228	3.0403e-07	1.1863e-06	TRUE	880847	ksgA	ribosomal RNA small subunit methyltransferase A
gene-PA0593	349.96	158.199	1.1455	6.3292e-12	3.7737e-11	TRUE	880733	pdxA	4-hydroxythreonine-4-phosphate dehydrogenase
gene-PA0594	2039.81	945.547	1.1092	1.1904e-18	1.1298e-17	TRUE	879552	surA	chaperone SurA
gene-PA0595	8186.74	4559.15	0.84452	6.5063e-13	4.2502e-12	TRUE	880756	ostA	organic solvent tolerance protein OstA
gene-PA0596	654.602	436.253	0.58545	5.1794e-05	0.00015746	TRUE	882000	PA0596	hypothetical protein
gene-PA0599	263.493	465.371	-0.82062	5.2235e-08	2.2147e-07	TRUE	878592	PA0599	hypothetical protein
gene-PA0601	81.1609	162.442	-1.0011	2.9235e-05	9.1906e-05	TRUE	882060	PA0601	two-component response regulator
gene-PA0602	179.808	358.105	-0.99393	1.5732e-09	7.7236e-09	TRUE	880771	PA0602	ABC transporter
gene-PA0604	863.603	1082.03	-0.3253	0.010945	0.022587	TRUE	879023	PA0604	ABC transporter
gene-PA0607	317.892	151.217	1.0719	5.7338e-07	2.1596e-06	TRUE	878162	rpe	ribulose-phosphate 3-epimerase
gene-PA0608	360.3	158.288	1.1867	1.5789e-12	9.984e-12	TRUE	882093	PA0608	phosphoglycolate phosphatase
gene-PA0609	970.033	673.121	0.52717	7.2245e-05	0.00021619	TRUE	879191	trpE	anthranilate synthase component I
gene-PA0613	93.8232	46.3775	1.0165	0.00014786	0.00042346	TRUE	878382	PA0613	hypothetical protein
gene-PA0614	244.491	132.61	0.88259	8.368e-07	3.0991e-06	TRUE	880722	PA0614	hypothetical protein
gene-PA0615	914.344	511.031	0.83932	3.9149e-10	2.0075e-09	TRUE	880902	PA0615	hypothetical protein
gene-PA0616	1043.45	373.655	1.4816	1.642e-11	9.5334e-11	TRUE	877613	PA0616	hypothetical protein
gene-PA0617	385.267	108.411	1.8293	1.68e-26	2.4788e-25	TRUE	880757	PA0617	bacteriophage protein
gene-PA0618	2075.9	837.143	1.3102	5.2931e-10	2.6844e-09	TRUE	879222	PA0618	bacteriophage protein
gene-PA0619	1082.38	372.44	1.5391	3.631e-21	4.0917e-20	TRUE	878485	PA0619	bacteriophage protein
gene-PA0620	5439.78	1841.21	1.5629	2.2819e-38	6.041e-37	TRUE	877993	PA0620	bacteriophage protein
gene-PA0621	800.055	253.645	1.6573	1.7701e-27	2.7512e-26	TRUE	878615	PA0621	hypothetical protein
gene-PA0622	11578.8	3353.94	1.7876	5.2152e-33	1.0531e-31	TRUE	877994	PA0622	bacteriophage protein
gene-PA0623	1607.53	503.769	1.674	1.1255e-26	1.6696e-25	TRUE	880639	PA0623	bacteriophage protein
gene-PA0624	1361.3	383.667	1.8271	9.6564e-24	1.2143e-22	TRUE	877599	PA0624	hypothetical protein
gene-PA0625	14110.3	4095.98	1.7845	6.237e-51	2.6343e-49	TRUE	880716	PA0625	hypothetical protein
gene-PA0626	3764.44	1187.44	1.6646	1.891e-41	5.8452e-40	TRUE	880740	PA0626	hypothetical protein
gene-PA0627	12.4674	1.80818	2.7856	0.00079333	0.0020437	TRUE	878208	PA0627	hypothetical protein
gene-PA0628	3118.15	951.854	1.7119	6.6114e-40	1.8759e-38	TRUE	877597	PA0628	hypothetical protein
gene-PA0629	2117.08	678.891	1.6408	1.3434e-32	2.6737e-31	TRUE	880762	PA0629	hypothetical protein
gene-PA0630	396.636	104.324	1.9267	5.6606e-29	9.4909e-28	TRUE	877664	PA0630	hypothetical protein
gene-PA0631	36.1789	13.117	1.4637	0.00032175	0.00087914	TRUE	878295	PA0631	hypothetical protein
gene-PA0633	1495.42	546.537	1.4522	2.0508e-28	3.3276e-27	TRUE	878027	PA0633	hypothetical protein
gene-PA0634	827.538	270.115	1.6153	3.3251e-07	1.2892e-06	TRUE	878405	PA0634	hypothetical protein
gene-PA0635	112.621	36.5675	1.6228	4.0756e-05	0.00012584	TRUE	882071	PA0635	hypothetical protein
gene-PA0636	7586.09	2549.12	1.5734	4.5621e-39	1.2496e-37	TRUE	878378	PA0636	hypothetical protein
gene-PA0637	384.494	118.241	1.7012	1.3547e-23	1.692e-22	TRUE	882114	PA0637	hypothetical protein
gene-PA0638	2022.89	623.179	1.6987	4.3137e-39	1.1874e-37	TRUE	879225	PA0638	bacteriophage protein
gene-PA0639	994.191	329.887	1.5916	1.7097e-19	1.7075e-18	TRUE	880921	PA0639	hypothetical protein
gene-PA0640	1138.06	379.519	1.5843	4.8074e-31	9.0782e-30	TRUE	880690	PA0640	bacteriophage protein
gene-PA0641	10559.5	3571.36	1.564	1.1345e-39	3.1864e-38	TRUE	878365	PA0641	bacteriophage protein
gene-PA0643	1263.02	518.94	1.2832	7.6334e-20	7.8651e-19	TRUE	880630	PA0643	hypothetical protein
gene-PA0644	228.357	85.4522	1.4181	1.749e-13	1.1991e-12	TRUE	882154	PA0644	hypothetical protein
gene-PA0646	828.632	355.591	1.2205	1.5823e-18	1.4864e-17	TRUE	879880	PA0646	hypothetical protein
gene-PA0647	57.2156	17.4894	1.7099	0.0013039	0.0032396	TRUE	880633	PA0647	hypothetical protein
gene-PA0654	644.907	168.634	1.9352	7.2403e-36	1.7047e-34	TRUE	878446	speD	S-adenosylmethionine decarboxylase
gene-PA0655	388.897	610.243	-0.64999	5.6785e-06	1.9216e-05	TRUE	880759	PA0655	2-nonaprenyl-3-methyl-6-methoxy-1,4-benzoquinol hydroxylase
gene-PA0656	17.4733	55.8213	-1.6757	5.3849e-06	1.8279e-05	TRUE	881980	PA0656	HIT family protein
gene-PA0660	326.081	547.902	-0.74869	3.5961e-07	1.3866e-06	TRUE	879220	PA0660	hypothetical protein
gene-PA0661	64.0318	106.246	-0.73054	0.017863	0.03531	TRUE	882163	PA0661	hypothetical protein
gene-PA0662	561.806	365.528	0.62009	4.7969e-05	0.00014672	TRUE	882004	argC	N-acetyl-gamma-glutamyl-phosphate reductase
gene-PA0663	321.02	132.335	1.2785	8.0819e-14	5.6604e-13	TRUE	880770	PA0663	hypothetical protein
gene-PA0664	185.586	113.233	0.71279	0.00014623	0.00041987	TRUE	880642	PA0664	hypothetical protein
gene-PA0666	823.134	458.296	0.84485	9.3487e-10	4.6853e-09	TRUE	882072	PA0666	anhydro-N-acetylmuramic acid kinase
gene-PA0667	2511.63	1128.47	1.1543	5.7968e-19	5.6269e-18	TRUE	878797	PA0667	hypothetical protein
gene-PA0668	1406.09	959.557	0.55125	1.0706e-05	3.5196e-05	TRUE	880817	tyrZ	tyrosine--tRNA ligase
gene-PA0673	5.96339	16.0542	-1.4287	0.021581	0.04209	TRUE	880755	PA0673	hypothetical protein
gene-PA0674	79.8652	42.6734	0.90423	0.00115	0.002883	TRUE	879213	vreA	hypothetical protein
gene-PA0715	385.319	631.028	-0.71165	6.4406e-07	2.4144e-06	TRUE	879902	PA0715	hypothetical protein
gene-PA0718	6.034	203.9	-5.0786	9.5577e-21	1.0472e-19	TRUE	880688	PA0718	hypothetical protein
gene-PA0719	13.3723	2157.69	-7.3341	2.0383e-254	5.6389e-251	TRUE	882252	PA0719	hypothetical protein
gene-PA0720	48.6023	6992.7	-7.1687	1.3465e-161	6.7727e-159	TRUE	877782	PA0720	helix destabilizing protein of bacteriophage Pf1
gene-PA0722	2.21836	125.155	-5.8181	2.0657e-29	3.5941e-28	TRUE	880678	PA0722	hypothetical protein
gene-PA0723	7.26687	1863.7	-8.0026	1.1407e-46	4.2077e-45	TRUE	880778	coaB	phage coat protein B
gene-PA0724	89.1373	2877.63	-5.0127	9.1824e-224	1.2702e-220	TRUE	880777	PA0724	phage coat protein A
gene-PA0725	10.116	99.2076	-3.2938	2.4857e-20	2.6398e-19	TRUE	877789	PA0725	hypothetical protein
gene-PA0726	52.1241	2321.2	-5.4768	1.2852e-232	2.3703e-229	TRUE	882269	PA0726	hypothetical protein
gene-PA0727	82.1267	2048.33	-4.6404	2.2635e-98	2.9819e-96	TRUE	880742	PA0727	hypothetical protein
gene-PA0728	33.2687	635.714	-4.2561	2.1622e-58	1.1181e-56	TRUE	882014	PA0728	bacteriophage integrase
gene-PA0729	72.093	218.18	-1.5976	1.1222e-07	4.5961e-07	TRUE	877701	PA0729	hypothetical protein
gene-PA0730	283.26	169.725	0.73893	1.8881e-05	6.0561e-05	TRUE	877678	PA0730	(R)-3-hydroxydecanoyl-ACP:CoA transacylase
gene-PA0732	403.356	795.717	-0.9802	1.6346e-12	1.0324e-11	TRUE	880615	PA0732	hypothetical protein
gene-PA0737	423.597	300.474	0.49546	0.00092869	0.0023582	TRUE	880649	PA0737	hypothetical protein
gene-PA0740	162.887	305.188	-0.90582	9.1977e-08	3.8064e-07	TRUE	882069	sdsA1	SDS hydrolase SdsA1
gene-PA0741	83.7255	154.769	-0.88638	2.6721e-05	8.4388e-05	TRUE	877736	PA0741	hypothetical protein
gene-PA0742	28.7786	47.801	-0.73205	0.025908	0.049278	TRUE	878042	PA0742	hypothetical protein
gene-PA0743	188.915	473.341	-1.3251	1.3426e-16	1.1222e-15	TRUE	882135	PA0743	NAD-dependent L-serine dehydrogenase
gene-PA0744	432.164	2105.59	-2.2846	4.8378e-58	2.4334e-56	TRUE	878206	PA0744	enoyl-CoA hydratase
gene-PA0745	333.86	2466.23	-2.885	5.5284e-35	1.2384e-33	TRUE	878156	PA0745	enoyl-CoA hydratase
gene-PA0746	326.508	1736.1	-2.4107	4.3858e-38	1.1501e-36	TRUE	879393	PA0746	acyl-CoA dehydrogenase
gene-PA0747	444.023	1961.77	-2.1434	1.6168e-40	4.7583e-39	TRUE	882095	PA0747	aldehyde dehydrogenase
gene-PA0752	102.447	196.455	-0.93933	1.3022e-06	4.7207e-06	TRUE	881989	PA0752	hypothetical protein
gene-PA0754	104.516	357.667	-1.7749	2.3061e-23	2.8545e-22	TRUE	882147	PA0754	hypothetical protein
gene-PA0755	60.918	188.05	-1.6262	4.6192e-14	3.2894e-13	TRUE	882059	opdH	cis-aconitate porin OpdH
gene-PA0757	222.745	149.135	0.57878	0.0015724	0.0038598	TRUE	880811	PA0757	two-component sensor
gene-PA0758	301.971	502.322	-0.7342	1.0316e-06	3.7852e-06	TRUE	879467	PA0758	hypothetical protein
gene-PA0759	387.321	504.233	-0.38056	0.015934	0.031873	TRUE	878414	PA0759	hypothetical protein
gene-PA0760	33.4718	15.5391	1.107	0.0064881	0.014172	TRUE	880656	PA0760	hypothetical protein
gene-PA0762	7274.29	2401.06	1.5991	9.3029e-41	2.8127e-39	TRUE	882125	algU	RNA polymerase sigma factor AlgU
gene-PA0763	4702.86	3104.84	0.59902	0.0025547	0.006038	TRUE	879357	mucA	sigma factor AlgU negative regulator MucA
gene-PA0764	4704.39	2402.73	0.96933	2.8225e-13	1.9022e-12	TRUE	882064	mucB	sigma factor AlgU regulator MucB
gene-PA0765	357.431	216.67	0.72217	0.0040492	0.0091895	TRUE	877954	mucC	positive regulator for alginate biosynthesis MucC
gene-PA0766	8761.14	3629.08	1.2715	8.0785e-27	1.228e-25	TRUE	879207	mucD	serine protease MucD
gene-PA0767	2881.67	739.174	1.9629	1.4716e-53	6.62e-52	TRUE	881998	lepA	elongation factor 4
gene-PA0768	848.967	244.343	1.7968	3.1888e-35	7.321e-34	TRUE	882104	lepB	signal peptidase I
gene-PA0770	818.377	274.484	1.576	1.196e-21	1.3786e-20	TRUE	882139	rnc	ribonuclease III
gene-PA0771	862.238	315.246	1.4516	1.0188e-24	1.3682e-23	TRUE	879487	era	GTPase Era
gene-PA0772	160.897	56.632	1.5065	1.6234e-08	7.1685e-08	TRUE	878213	recO	DNA repair protein RecO
gene-PA0773	564.94	281.629	1.0043	1.3858e-11	8.0799e-11	TRUE	878131	pdxJ	pyridoxine 5'-phosphate synthase
gene-PA0774	294.349	96.8948	1.603	4.2681e-07	1.6253e-06	TRUE	878567	PA0774	tRNA (mo5U34)-methyltransferase
gene-PA0775	289.545	53.6317	2.4326	7.3037e-34	1.5543e-32	TRUE	879217	PA0775	tRNA (cmo5U34)-methyltransferase
gene-PA0780	285.23	201.606	0.50059	0.0053107	0.011806	TRUE	880836	pruR	proline utilization regulator
gene-PA0782	5363.63	1322.25	2.0202	2.517e-60	1.3927e-58	TRUE	878503	putA	bifunctional proline dehydrogenase/pyrroline-5-carboxylate dehydrogenase
gene-PA0783	1716.81	983.567	0.80364	1.5341e-10	8.193e-10	TRUE	877927	putP	sodium/proline symporter PutP
gene-PA0784	292.208	626.397	-1.1001	6.3327e-14	4.4749e-13	TRUE	880845	PA0784	transcriptional regulator
gene-PA0788	346.994	497.08	-0.51857	0.00033196	0.00090389	TRUE	882152	PA0788	hypothetical protein
gene-PA0789	666.745	350.459	0.92789	9.5116e-11	5.1748e-10	TRUE	879370	PA0789	amino acid permease
gene-PA0791	65.4472	107.218	-0.71214	0.0034815	0.0080096	TRUE	882086	PA0791	transcriptional regulator
gene-PA0792	236.921	426.358	-0.84766	4.3703e-08	1.8615e-07	TRUE	881990	prpD	2-methylcitrate dehydratase
gene-PA0793	333.283	431.035	-0.37106	0.014672	0.029552	TRUE	878041	PA0793	hypothetical protein
gene-PA0794	1224.59	1895.21	-0.63005	3.2102e-07	1.2491e-06	TRUE	882027	PA0794	aconitate hydratase
gene-PA0795	933.743	1648	-0.81962	7.1215e-11	3.9131e-10	TRUE	880674	prpC	methylcitrate synthase
gene-PA0796	553.182	765.616	-0.46887	0.00052886	0.0013941	TRUE	882026	prpB	2-methylisocitrate lyase
gene-PA0799	533.161	361.292	0.56141	0.00013477	0.00038897	TRUE	878028	PA0799	helicase
gene-PA0800	49.0811	20.2836	1.2749	0.00026927	0.00074309	TRUE	878388	PA0800	hypothetical protein
gene-PA0801	308.146	160.146	0.94423	1.6184e-05	5.2366e-05	TRUE	879203	PA0801	hypothetical protein
gene-PA0806	488.896	20.6889	4.5626	1.2885e-11	7.528e-11	TRUE	882992	PA0806	hypothetical protein
gene-PA0807	1168.48	398.333	1.5526	2.8253e-30	5.1085e-29	TRUE	877713	ampDh3	protein AmpDh3
gene-PA0808	114.836	63.9644	0.84423	0.00023441	0.00065471	TRUE	879342	PA0808	hypothetical protein
gene-PA0811	258.776	141.612	0.86976	0.005871	0.012932	TRUE	879246	PA0811	major facilitator superfamily transporter
gene-PA0815	365.448	536.643	-0.5543	0.0097192	0.020324	TRUE	879524	PA0815	transcriptional regulator
gene-PA0820	252.672	418.029	-0.72634	3.3005e-06	1.1435e-05	TRUE	880918	PA0820	hypothetical protein
gene-PA0821	157.489	271.694	-0.78673	9.5987e-05	0.0002831	TRUE	878355	PA0821	hypothetical protein
gene-PA0824	25.4512	11.342	1.1661	0.017208	0.034187	TRUE	877875	PA0824	hypothetical protein
gene-PA0826	45.9579	126.122	-1.4564	2.2543e-09	1.0912e-08	TRUE	882006	PA0826	hypothetical protein
gene-PA0830	218.138	327.972	-0.58834	0.00024713	0.00068748	TRUE	879283	PA0830	hypothetical protein
gene-PA0831	243.072	391.563	-0.68786	1.0961e-05	3.5991e-05	TRUE	878384	oruR	ornithine utilization transcriptional regulator OruR
gene-PA0833	4185.2	1685.66	1.312	4.0083e-27	6.1435e-26	TRUE	878406	PA0833	hypothetical protein
gene-PA0834	329.029	109.168	1.5917	3.0787e-19	3.0583e-18	TRUE	882122	PA0834	acyltransferase
gene-PA0835	841.255	1547.32	-0.87916	3.0563e-12	1.8727e-11	TRUE	882123	pta	phosphate acetyltransferase
gene-PA0836	504.588	1054.64	-1.0636	3.9224e-15	2.977e-14	TRUE	877790	ackA	acetate kinase
gene-PA0838	325.487	578.655	-0.8301	1.3217e-08	5.8974e-08	TRUE	879443	PA0838	glutathione peroxidase
gene-PA0839	237.983	584.54	-1.2964	6.1221e-09	2.8157e-08	TRUE	882078	PA0839	transcriptional regulator
gene-PA0840	660.382	1315.59	-0.99434	5.4419e-10	2.7548e-09	TRUE	881988	PA0840	oxidoreductase
gene-PA0841	126.632	185.464	-0.5505	0.0039316	0.0089678	TRUE	882002	PA0841	hypothetical protein
gene-PA0846	348.494	257.67	0.43561	0.0074633	0.01608	TRUE	880298	PA0846	sulfate transporter CysZ
gene-PA0847	155.366	280.882	-0.8543	5.2346e-07	1.9797e-06	TRUE	882143	PA0847	hypothetical protein
gene-PA0852	536.944	422.886	0.3445	0.020844	0.04071	TRUE	877771	cbpD	chitin-binding protein CbpD
gene-PA0856	1658.31	1197.43	0.46977	0.023965	0.046202	TRUE	879247	PA0856	hypothetical protein
gene-PA0857	174.005	113.783	0.61285	0.0012058	0.0030133	TRUE	880702	bolA	morphogene protein BolA
gene-PA0858	883.438	229.604	1.944	6.5723e-41	1.9981e-39	TRUE	877907	PA0858	hypothetical protein
gene-PA0859	160.37	102.825	0.64121	0.0013498	0.0033385	TRUE	882146	PA0859	hypothetical protein
gene-PA0860	499.616	287.338	0.79807	6.1497e-07	2.31e-06	TRUE	882151	PA0860	ABC transporter ATP-binding protein/permease
gene-PA0861	468.431	777.277	-0.73059	1.4995e-07	6.0649e-07	TRUE	882259	PA0861	hypothetical protein
gene-PA0862	403.123	1057.98	-1.392	2.2431e-13	1.5229e-12	TRUE	882204	PA0862	hypothetical protein
gene-PA0865	2451.58	4834.71	-0.97971	4.9703e-09	2.3266e-08	TRUE	882225	hpd	4-hydroxyphenylpyruvate dioxygenase
gene-PA0866	613.764	1048.72	-0.77288	4.8765e-06	1.6635e-05	TRUE	882250	aroP2	aromatic amino acid transporter AroP
gene-PA0867	318.227	620.118	-0.96249	2.0463e-08	8.9716e-08	TRUE	882238	mliC	lysozyme inhibitor
gene-PA0869	374.477	541.286	-0.53152	0.00025691	0.00071253	TRUE	877694	pbpG	D-alanyl-D-alanine endopeptidase
gene-PA0870	1693.45	2155.95	-0.34836	0.0045493	0.010216	TRUE	880839	phhC	aromatic amino acid aminotransferase
gene-PA0871	175.551	283.102	-0.68943	7.0395e-05	0.00021111	TRUE	880827	phhB	pterin-4-alpha-carbinolamine dehydratase
gene-PA0872	1313.68	2390.4	-0.86363	2.6248e-12	1.6173e-11	TRUE	879709	phhA	phenylalanine 4-monooxygenase
gene-PA0873	294.255	388.337	-0.40025	0.0085836	0.018204	TRUE	878408	phhR	transcriptional regulator PhhR
gene-PA0876	216.717	335.43	-0.6302	0.00013015	0.00037664	TRUE	879478	PA0876	transcriptional regulator
gene-PA0877	140.118	310.743	-1.1491	8.8768e-09	4.0193e-08	TRUE	879690	PA0877	transcriptional regulator
gene-PA0879	56.8559	115.9	-1.0275	0.00013039	0.00037714	TRUE	879721	PA0879	acyl-CoA dehydrogenase
gene-PA0883	43.8812	74.6933	-0.76738	0.0052652	0.011709	TRUE	878033	PA0883	acyl-CoA lyase subunit beta
gene-PA0884	43.9434	102.549	-1.2226	2.1096e-06	7.4345e-06	TRUE	878364	PA0884	C4-dicarboxylate-binding protein
gene-PA0886	56.604	102.29	-0.85368	0.0085597	0.018174	TRUE	879689	PA0886	C4-dicarboxylate transporter
gene-PA0887	3786.38	9027.18	-1.2535	2.3872e-26	3.4851e-25	TRUE	879732	acsA	acetyl-CoA synthetase
gene-PA0888	1653.12	840.943	0.97511	1.0188e-14	7.5663e-14	TRUE	879210	aotJ	arginine/ornithine ABC transporter substrate-binding protein AotJ
gene-PA0889	216.41	69.6184	1.6362	4.8822e-16	3.9263e-15	TRUE	882205	aotQ	arginine/ornithine ABC transporter permease AotQ
gene-PA0890	254.259	73.5556	1.7894	7.367e-19	7.1013e-18	TRUE	880652	aotM	arginine/ornithine ABC transporter permease AotM
gene-PA0891	509.435	186.439	1.4502	1.5814e-20	1.7123e-19	TRUE	877572	PA0891	hypothetical protein
gene-PA0892	486.104	121.97	1.9947	1.1736e-28	1.9326e-27	TRUE	882247	aotP	arginine/ornithine ABC transporter ATP-binding protein AotP
gene-PA0893	452.297	269.615	0.74637	1.2974e-06	4.7105e-06	TRUE	879434	argR	transcriptional regulator ArgR
gene-PA0895	1238.74	550.418	1.1703	8.4588e-19	8.1254e-18	TRUE	878207	aruC	acetylornithine aminotransferase
gene-PA0896	408.981	167.206	1.2904	2.9601e-15	2.256e-14	TRUE	879437	aruF	arginine N-succinyltransferase subunit alpha
gene-PA0897	398.608	158.955	1.3264	6.0013e-16	4.7964e-15	TRUE	883082	aruG	arginine N-succinyltransferase subunit beta
gene-PA0898	619.404	270.482	1.1954	6.3692e-16	5.0706e-15	TRUE	883040	aruD	N-succinylglutamate 5-semialdehyde dehydrogenase
gene-PA0899	717.537	563.209	0.34938	0.011861	0.024342	TRUE	878588	aruB	N-succinylarginine dihydrolase
gene-PA0903	4832.86	1734.8	1.4781	5.0213e-34	1.081e-32	TRUE	878299	alaS	alanine--tRNA ligase
gene-PA0904	2050.15	764.364	1.4234	5.7281e-29	9.5751e-28	TRUE	878315	lysC	aspartokinase
gene-PA0908	86.5733	32.0102	1.4354	2.7548e-07	1.0849e-06	TRUE	878331	PA0908	hypothetical protein
gene-PA0910	300.925	113.994	1.4005	2.6204e-08	1.1354e-07	TRUE	877763	PA0910	hypothetical protein
gene-PA0911	317.242	101.904	1.6384	6.6333e-20	6.886e-19	TRUE	878434	PA0911	hypothetical protein
gene-PA0914	41.2374	12.1634	1.7614	1.0354e-05	3.4102e-05	TRUE	880653	PA0914	hypothetical protein
gene-PA0915	130.112	14.4867	3.167	9.0249e-28	1.4106e-26	TRUE	880613	PA0915	hypothetical protein
gene-PA0916	1811.97	180.29	3.3292	1.0941e-117	2.7516e-115	TRUE	880629	PA0916	ribosomal protein S12 methylthiotransferase RimO
gene-PA0917	570.475	383.76	0.57196	9.8365e-05	0.0002898	TRUE	880673	kup	potassium transport system protein kup
gene-PA0918	178.907	279.039	-0.64126	0.00015591	0.00044512	TRUE	878803	PA0918	cytochrome b561
gene-PA0919	1135.88	733.695	0.63056	2.015e-06	7.1329e-06	TRUE	877608	PA0919	hypothetical protein
gene-PA0920	2041.41	1452.04	0.49149	0.00036686	0.00099357	TRUE	880933	PA0920	hypothetical protein
gene-PA0922	60.635	100.302	-0.72613	0.0040226	0.0091404	TRUE	881525	PA0922	hypothetical protein
gene-PA0923	343.101	262.284	0.38751	0.014084	0.028462	TRUE	881987	dinB	DNA polymerase IV
gene-PA0924	1611.73	146.149	3.4631	1.2815e-105	2.2874e-103	TRUE	881719	PA0924	hypothetical protein
gene-PA0926	136.658	80.1285	0.77018	0.00029573	0.00081285	TRUE	880920	PA0926	hypothetical protein
gene-PA0929	140.44	89.9594	0.64261	0.0025816	0.0060965	TRUE	881363	PA0929	two-component response regulator
gene-PA0932	1042.53	794.358	0.39222	0.0031064	0.0072005	TRUE	881832	cysM	cysteine synthase B
gene-PA0934	2622.17	2012.85	0.38152	0.0019781	0.0047647	TRUE	881299	relA	GTP pyrophosphokinase
gene-PA0937	300.672	188.981	0.66995	0.0064175	0.014032	TRUE	880990	PA0937	hypothetical protein
gene-PA0938	1870.93	1451.31	0.3664	0.0058048	0.012796	TRUE	880291	PA0938	hypothetical protein
gene-PA0943	1508.6	709.268	1.0888	3.0766e-17	2.6682e-16	TRUE	-	-	-
gene-PA0944	430.482	89.7504	2.262	1.2725e-38	3.4177e-37	TRUE	878144	purN	phosphoribosylglycinamide formyltransferase
gene-PA0945	1551.33	372.461	2.0583	6.0268e-52	2.6065e-50	TRUE	879549	purM	phosphoribosylformylglycinamidine cyclo-ligase
gene-PA0946	517.217	872.32	-0.75409	2.2704e-08	9.9069e-08	TRUE	881189	PA0946	hypothetical protein
gene-PA0947	100.171	48.4904	1.0467	2.8871e-05	9.0816e-05	TRUE	881685	PA0947	DNA replication initiation factor
gene-PA0948	54.4761	33.599	0.69721	0.02547	0.048578	TRUE	878332	PA0948	hypothetical protein
gene-PA0955	592.885	193.956	1.612	6.5939e-26	9.3943e-25	TRUE	881993	PA0955	hypothetical protein
gene-PA0956	2988.38	1352.34	1.1439	8.1347e-21	8.966e-20	TRUE	879563	proS	proline--tRNA ligase
gene-PA0958	3749.86	13720	-1.8714	1.5562e-29	2.7335e-28	TRUE	881970	oprD	porin D
gene-PA0959	346.843	641.377	-0.88689	0.0016547	0.0040387	TRUE	882085	PA0959	hypothetical protein
gene-PA0961	369.971	126.748	1.5455	1.2909e-19	1.3082e-18	TRUE	882013	PA0961	cold-shock protein
gene-PA0962	1539.37	4906.99	-1.6725	2.2208e-26	3.2594e-25	TRUE	881882	PA0962	DNA-binding stress protein
gene-PA0963	2588.3	1128.14	1.1981	6.5904e-22	7.6768e-21	TRUE	881917	aspS	aspartate--tRNA ligase
gene-PA0964	1324.89	732.809	0.85436	4.3013e-11	2.4235e-10	TRUE	-	-	-
gene-PA0965	552.248	357.56	0.62713	2.0208e-05	6.4443e-05	TRUE	882131	ruvC	crossover junction endodeoxyribonuclease RuvC
gene-PA0967	1056.17	381.251	1.47	5.9418e-21	6.5884e-20	TRUE	882028	ruvB	Holliday junction ATP-dependent DNA helicase RuvB
gene-PA0968	755.267	230.746	1.7107	6.7711e-31	1.2657e-29	TRUE	882155	PA0968	hypothetical protein
gene-PA0969	1501.67	459.115	1.7096	8.7745e-38	2.29e-36	TRUE	882055	tolQ	translocation protein TolQ
gene-PA0970	504.03	152.259	1.727	4.0767e-10	2.0886e-09	TRUE	882113	tolR	translocation protein TolR
gene-PA0971	4630.55	1952.59	1.2458	1.1785e-13	8.2124e-13	TRUE	882033	tolA	translocation protein TolA
gene-PA0972	2915.04	1068.37	1.4481	3.2785e-31	6.2337e-30	TRUE	881864	tolB	translocation protein TolB
gene-PA0973	3827.42	1892.51	1.0161	2.9901e-17	2.5972e-16	TRUE	882991	oprL	peptidoglycan associated lipoprotein OprL
gene-PA0974	2276.46	868.895	1.3895	1.7042e-28	2.7815e-27	TRUE	877786	PA0974	hypothetical protein
gene-PA0975	384.013	124.211	1.6284	7.3336e-13	4.7738e-12	TRUE	877667	PA0975	radical activating enzyme
gene-PA0976	325.956	141.162	1.2073	0.0006323	0.0016471	TRUE	878060	PA0976	7-cyano-7-deazaguanine synthase
gene-PA0982	55.4619	89.8072	-0.69534	0.011073	0.022827	TRUE	879193	PA0982	hypothetical protein
gene-PA0988	88.7131	132.776	-0.58177	0.0068028	0.014795	TRUE	878298	PA0988	hypothetical protein
gene-PA0995	126.089	288.835	-1.1958	1.8754e-11	1.0798e-10	TRUE	880794	ogt	methylated-DNA--protein-cysteine methyltransferase
gene-PA0996	1408.59	498.871	1.4975	1.3595e-29	2.3956e-28	TRUE	880760	pqsA	anthranilate--CoA ligase
gene-PA0997	833.576	290.248	1.522	8.1575e-27	1.2366e-25	TRUE	883098	pqsB	hypothetical protein
gene-PA0998	467.775	164.578	1.507	4.1683e-15	3.1593e-14	TRUE	880660	pqsC	hypothetical protein
gene-PA0999	750.673	275.699	1.4451	1.8291e-23	2.2743e-22	TRUE	880625	pqsD	3-oxoacyl-ACP synthase
gene-PA1000	639.58	256.279	1.3194	3.817e-19	3.7512e-18	TRUE	880721	pqsE	thioesterase PqsE
gene-PA1001	857.247	347.314	1.3035	9.9355e-19	9.5109e-18	TRUE	878421	phnA	anthranilate synthase component I
gene-PA1002	186.188	110.383	0.75424	0.010597	0.021928	TRUE	880689	phnB	anthranilate synthase component II
gene-PA1003	328.836	620.467	-0.91599	1.2201e-10	6.5862e-10	TRUE	879994	mvfR	transcriptional regulator MvfR
gene-PA1004	951.694	509.872	0.90036	3.8256e-11	2.1599e-10	TRUE	883095	nadA	quinolinate synthetase
gene-PA1005	667.97	994.534	-0.57424	1.0619e-05	3.4932e-05	TRUE	882996	PA1005	hypothetical protein
gene-PA1006	30.8349	14.9578	1.0437	0.025882	0.049245	TRUE	879448	PA1006	hypothetical protein
gene-PA1007	420.357	225.045	0.9014	1.2999e-08	5.8097e-08	TRUE	882993	PA1007	hypothetical protein
gene-PA1009	240.45	156.993	0.61504	0.00051136	0.0013505	TRUE	879264	PA1009	hypothetical protein
gene-PA1010	2250.65	1214.06	0.89051	2.0442e-12	1.2775e-11	TRUE	879525	dapA	4-hydroxy-tetrahydrodipicolinate synthase
gene-PA1011	1935.38	1167.72	0.72892	5.0052e-09	2.341e-08	TRUE	879282	PA1011	hypothetical protein
gene-PA1012	284.71	151.13	0.9137	1.2223e-07	4.9837e-07	TRUE	883077	PA1012	hypothetical protein
gene-PA1014	580.703	319.312	0.86283	4.4952e-09	2.116e-08	TRUE	883119	PA1014	glycosyl transferase family protein
gene-PA1016	193.599	285.505	-0.56044	0.0013495	0.0033385	TRUE	879534	PA1016	thiolase
gene-PA1020	99.1304	137.584	-0.47292	0.024438	0.046965	TRUE	877573	PA1020	acyl-CoA dehydrogenase
gene-PA1021	57.2528	86.0459	-0.58776	0.023885	0.046063	TRUE	877570	PA1021	enoyl-CoA hydratase
gene-PA1022	94.3595	154.518	-0.71154	0.0024475	0.0058046	TRUE	880602	PA1022	acyl-CoA dehydrogenase
gene-PA1023	71.6632	136.27	-0.92716	3.7074e-05	0.00011511	TRUE	878431	PA1023	short-chain dehydrogenase
gene-PA1026	56.6956	29.9385	0.92124	0.0031851	0.0073768	TRUE	878670	PA1026	hypothetical protein
gene-PA1030	173.881	324.213	-0.89884	8.7653e-08	3.6383e-07	TRUE	880318	PA1030	hypothetical protein
gene-PA1031	467.427	344.387	0.44071	0.0038114	0.0087071	TRUE	880473	PA1031	DNA recombination protein RmuC
gene-PA1032	783.913	562.612	0.47855	0.00044771	0.0011944	TRUE	880272	quiP	acyl-homoserine lactone acylase QuiP
gene-PA1033	192.958	441.071	-1.1927	3.244e-14	2.325e-13	TRUE	880186	PA1033	glutathione S-transferase
gene-PA1037	74.4545	40.1508	0.89093	0.0032346	0.0074758	TRUE	880537	PA1037	hypothetical protein
gene-PA1039	55.2398	92.6643	-0.74631	0.003609	0.008272	TRUE	881703	PA1039	hypothetical protein
gene-PA1041	522.175	1789.36	-1.7768	2.116e-37	5.4919e-36	TRUE	881756	PA1041	hypothetical protein
gene-PA1045	1035.86	649.035	0.67446	3.0228e-07	1.1812e-06	TRUE	881660	PA1045	ATP-dependent DNA helicase DinG
gene-PA1046	559.355	438.933	0.34976	0.016611	0.033096	TRUE	879650	PA1046	hypothetical protein
gene-PA1047	483.516	341.096	0.50338	0.00080569	0.0020744	TRUE	881411	PA1047	esterase
gene-PA1049	437.85	581.894	-0.41032	0.0043275	0.0097651	TRUE	881467	pdxH	pyridoxine/pyridoxamine 5'-phosphate oxidase
gene-PA1051	471.14	106.878	2.1402	5.6103e-37	1.4305e-35	TRUE	881357	PA1051	transporter
gene-PA1052	483.877	195.775	1.3054	5.8531e-09	2.7055e-08	TRUE	881393	PA1052	hypothetical protein
gene-PA1062	63.0577	95.0332	-0.59176	0.018108	0.035769	TRUE	880325	PA1062	hypothetical protein
gene-PA1065	57.2542	103.677	-0.85664	0.0085401	0.018139	TRUE	881681	PA1065	hypothetical protein
gene-PA1066	67.2363	176.928	-1.3958	2.8838e-10	1.4926e-09	TRUE	880864	PA1066	short-chain dehydrogenase
gene-PA1068	1486.86	1012.13	0.55487	1.3731e-05	4.4768e-05	TRUE	879652	PA1068	heat shock protein
gene-PA1071	215.727	295.489	-0.4539	0.0050206	0.01121	TRUE	878078	braF	ABC transporter ATP-binding protein
gene-PA1072	317.114	505.513	-0.67275	1.2461e-05	4.075e-05	TRUE	880501	braE	branched-chain amino acid ABC transporter permease BraE
gene-PA1073	241.036	375.435	-0.63931	0.00037629	0.0010171	TRUE	881243	braD	branched-chain amino acid ABC transporter permease BraD
gene-PA1074	2026.87	4304.84	-1.0867	6.7346e-18	6.0688e-17	TRUE	878501	braC	branched-chain amino acid ABC transporter substrate-binding protein BraC
gene-PA1076	162.187	290.201	-0.83939	1.5339e-06	5.511e-06	TRUE	880359	PA1076	hypothetical protein
gene-PA1077	99.7018	148.37	-0.57351	0.024777	0.04747	TRUE	877603	flgB	flagellar basal-body rod protein FlgB
gene-PA1079	166.761	241.879	-0.53651	0.0024356	0.0057788	TRUE	878124	flgD	flagellar basal body rod modification protein
gene-PA1080	1160.12	1988.22	-0.77721	5.0661e-10	2.5787e-09	TRUE	878285	flgE	flagellar hook protein FlgE
gene-PA1081	245.633	453.312	-0.884	2.0148e-08	8.8405e-08	TRUE	878576	flgF	flagellar basal body rod protein FlgF
gene-PA1082	539.589	1127.95	-1.0638	1.8238e-08	8.028e-08	TRUE	880935	flgG	flagellar basal body rod protein FlgG
gene-PA1083	277.297	434.665	-0.64847	2.3608e-05	7.4974e-05	TRUE	879458	flgH	flagellar basal body L-ring protein
gene-PA1084	449.502	628.689	-0.48402	0.0079689	0.017057	TRUE	878536	flgI	flagellar basal body P-ring protein
gene-PA1085	606.156	873.746	-0.52753	6.6203e-05	0.00019875	TRUE	878578	flgJ	peptidoglycan hydrolase FlgJ
gene-PA1086	1024.44	1699.09	-0.72993	5.4814e-09	2.5443e-08	TRUE	878191	flgK	flagellar hook-associated protein FlgK
gene-PA1087	608.378	835.836	-0.45825	0.0005752	0.0015069	TRUE	877768	flgL	flagellar hook-associated protein FlgL
gene-PA1092	18037.8	37505.1	-1.0561	1.3025e-12	8.2933e-12	TRUE	882052	fliC	B-type flagellin
gene-PA1093	612.431	889.399	-0.53828	9.2019e-05	0.00027198	TRUE	881951	PA1093	hypothetical protein
gene-PA1094	2810.23	4265.48	-0.60202	0.00014724	0.00042233	TRUE	881775	fliD	B-type flagellar hook-associated protein
gene-PA1095	373.514	559.398	-0.58271	7.2864e-05	0.00021769	TRUE	881896	PA1095	B-type flagellar protein FliS
gene-PA1097	1407.47	2246.67	-0.67468	5.5018e-06	1.8653e-05	TRUE	881960	fleQ	transcriptional regulator FleQ
gene-PA1098	716.694	949.368	-0.40561	0.0021287	0.0051031	TRUE	878201	fleS	two-component sensor
gene-PA1099	790.363	1204.93	-0.60836	4.8902e-05	0.00014941	TRUE	882087	fleR	two-component response regulator
gene-PA1107	87.1328	132.82	-0.60819	0.0039658	0.0090337	TRUE	879373	PA1107	hypothetical protein
gene-PA1110	152.712	236.479	-0.6309	0.0087967	0.018613	TRUE	879317	PA1110	hypothetical protein
gene-PA1111	93.7893	201.389	-1.1025	3.7605e-08	1.6092e-07	TRUE	883062	PA1111	hypothetical protein
gene-PA1112	344.893	517.933	-0.58662	4.748e-05	0.00014538	TRUE	879409	PA1112	hypothetical protein
gene-PA1112.1	3003.1	5367.34	-0.83775	0.0077867	0.016686	TRUE	9793387	PA1112.1
gene-PA1114	104.932	45.0615	1.2195	1.1685e-06	4.2646e-06	TRUE	879613	PA1114	hypothetical protein
gene-PA1116	371.53	87.8434	2.0805	8.7298e-32	1.7008e-30	TRUE	882157	PA1116	hypothetical protein
gene-PA1118	220.94	378.543	-0.7768	5.6428e-05	0.0001707	TRUE	880201	PA1118	hypothetical protein
gene-PA1124	268.911	480.966	-0.83881	3.4029e-08	1.4641e-07	TRUE	880761	dgt	deoxyguanosinetriphosphate triphosphohydrolase
gene-PA1127	150.056	200.566	-0.41858	0.021294	0.041545	TRUE	879965	PA1127	oxidoreductase
gene-PA1130	320.075	436.934	-0.44901	0.0026196	0.0061731	TRUE	877665	rhlC	rhamnosyltransferase
gene-PA1131	296.364	229.098	0.3714	0.019841	0.038902	TRUE	878079	PA1131	major facilitator superfamily transporter
gene-PA1135	85.3333	199.83	-1.2276	9.0132e-10	4.5254e-09	TRUE	879881	PA1135	molecular chaperone Hsp31/glyoxalase
gene-PA1136	64.8683	103.297	-0.67121	0.0055602	0.012321	TRUE	880377	PA1136	transcriptional regulator
gene-PA1137	135.983	95.6788	0.50716	0.013672	0.0277	TRUE	879111	PA1137	oxidoreductase
gene-PA1138	51.1475	95.7237	-0.90421	0.00040729	0.0010934	TRUE	880837	PA1138	transcriptional regulator
gene-PA1140	182.247	399.307	-1.1316	3.2298e-12	1.9724e-11	TRUE	878039	PA1140	hypothetical protein
gene-PA1150	697.719	492.862	0.50146	0.00055772	0.0014658	TRUE	878080	pys2	pyocin-S2
gene-PA1151	91.7341	235.847	-1.3623	8.8595e-10	4.4563e-09	TRUE	879819	imm2	pyocin-S2 immunity protein
gene-PA1155	2850.55	407.223	2.8073	2.063e-98	2.784e-96	TRUE	877692	nrdB	ribonucleotide-diphosphate reductase subunit beta
gene-PA1156	7483.22	1287.09	2.5395	1.7391e-92	2.0473e-90	TRUE	877716	nrdA	ribonucleotide-diphosphate reductase subunit alpha
gene-PA1157	222.689	92.6016	1.2659	7.2082e-11	3.9566e-10	TRUE	879028	PA1157	two-component response regulator
gene-PA1158	218.29	135.689	0.68594	0.00019495	0.00055089	TRUE	878647	PA1158	two-component sensor
gene-PA1161	188.82	108.686	0.79685	3.5036e-05	0.00010915	TRUE	877757	rrmA	rRNA methyltransferase
gene-PA1162	456.642	253.213	0.85071	0.00012251	0.000356	TRUE	877783	dapE	succinyl-diaminopimelate desuccinylase
gene-PA1163	363.612	207.968	0.80604	5.4268e-07	2.0468e-06	TRUE	877810	ndvB	glycosyl transferase
gene-PA1165	146.493	74.4955	0.9756	7.7167e-06	2.5721e-05	TRUE	878433	pcpS	4'-phosphopantetheinyl transferase
gene-PA1166	95.3146	137.365	-0.52725	0.012672	0.025873	TRUE	878458	PA1166	hypothetical protein
gene-PA1169	1262.6	2448.79	-0.95567	5.7881e-15	4.3573e-14	TRUE	879547	PA1169	arachidonate 15-lipoxygenase
gene-PA1170	568.171	284.945	0.99564	2.1088e-11	1.2079e-10	TRUE	880306	PA1170	hypothetical protein
gene-PA1172	91.9489	270.506	-1.5568	2.9609e-10	1.5311e-09	TRUE	880706	napC	cytochrome C protein NapC
gene-PA1173	58.141	117.059	-1.0096	2.7081e-05	8.5475e-05	TRUE	878319	napB	cytochrome C protein NapB
gene-PA1174	841.741	2477.8	-1.5576	2.122e-24	2.8021e-23	TRUE	878409	napA	nitrate reductase catalytic subunit
gene-PA1176	92.1201	230.697	-1.3244	2.7934e-08	1.2084e-07	TRUE	878505	napF	ferredoxin protein NapF
gene-PA1179	5668.14	3119.38	0.86162	3.6207e-13	2.4166e-12	TRUE	879194	phoP	two-component response regulator PhoP
gene-PA1180	2929.37	1687.84	0.79541	6.271e-11	3.4663e-10	TRUE	879187	phoQ	two-component sensor PhoQ
gene-PA1181	1209.36	648.606	0.89883	6.5734e-12	3.9066e-11	TRUE	878391	PA1181	sensor protein
gene-PA1183	1160.88	121.817	3.2524	1.0477e-99	1.4863e-97	TRUE	880848	dctA	C4-dicarboxylate transport protein
gene-PA1188	125.066	180.532	-0.52956	0.0082228	0.01756	TRUE	880017	PA1188	hypothetical protein
gene-PA1190	151.594	715.842	-2.2394	1.2206e-46	4.4724e-45	TRUE	880589	PA1190	hypothetical protein
gene-PA1191	85.9708	143.875	-0.7429	0.00036912	0.00099871	TRUE	879923	PA1191	hypothetical protein
gene-PA1192	573.238	190.605	1.5885	9.093e-18	8.0804e-17	TRUE	883085	PA1192	tRNA 2-thiocytidine biosynthesis protein TtcA
gene-PA1193	297.223	152.695	0.96089	1.9194e-08	8.4352e-08	TRUE	879469	PA1193	hypothetical protein
gene-PA1198	1247.53	779.184	0.67904	1.7529e-06	6.2493e-06	TRUE	878425	PA1198	hypothetical protein
gene-PA1199	318.137	481.575	-0.59811	5.9119e-05	0.00017855	TRUE	878316	PA1199	lipoprotein
gene-PA1200	181.109	246.909	-0.44712	0.0092749	0.019513	TRUE	877932	PA1200	hypothetical protein
gene-PA1202	342.671	801.133	-1.2252	4.3358e-18	3.9719e-17	TRUE	882011	PA1202	hydrolase
gene-PA1204	82.8202	190.329	-1.2004	3.7383e-09	1.7739e-08	TRUE	882133	PA1204	NAD(P)H-dependent FMN reductase
gene-PA1205	275.271	559.021	-1.0221	9.7383e-12	5.7443e-11	TRUE	882088	PA1205	quercetin 2,3-dioxygenase
gene-PA1206	243.685	59.449	2.0353	3.4181e-24	4.4815e-23	TRUE	881985	PA1206	hypothetical protein
gene-PA1207	2016.2	425.318	2.245	1.0797e-63	6.7122e-62	TRUE	881881	kefB	glutathione-regulated potassium-efflux system protein KefB
gene-PA1208	331.169	151.657	1.1268	5.4925e-11	3.0512e-10	TRUE	881683	PA1208	hypothetical protein
gene-PA1213	95.4473	48.92	0.96428	0.00017069	0.00048531	TRUE	882124	PA1213	hypothetical protein
gene-PA1214	183.956	132.751	0.47063	0.013266	0.026947	TRUE	882040	PA1214	hypothetical protein
gene-PA1215	174.597	111.864	0.64228	0.014791	0.029759	TRUE	882005	PA1215	hypothetical protein
gene-PA1216	140.733	97.7739	0.52544	0.014678	0.029554	TRUE	878403	PA1216	hypothetical protein
gene-PA1218	89.4652	56.798	0.65549	0.008178	0.017471	TRUE	878233	PA1218	hypothetical protein
gene-PA1222	492.492	209.67	1.232	2.1962e-14	1.5968e-13	TRUE	878372	PA1222	membrane-bound lytic murein transglycosylase A
gene-PA1223	86.5749	178.713	-1.0456	3.0391e-07	1.1863e-06	TRUE	877659	PA1223	transcriptional regulator
gene-PA1226	82.6765	176.095	-1.0908	1.4543e-07	5.8864e-07	TRUE	882208	PA1226	transcriptional regulator
gene-PA1227	112.636	171.383	-0.60555	0.0019701	0.0047475	TRUE	882189	PA1227	hypothetical protein
gene-PA1228	73.9618	10.991	2.7505	4.83e-11	2.7104e-10	TRUE	882243	PA1228	hypothetical protein
gene-PA1240	66.351	107.745	-0.69943	0.0025399	0.0060081	TRUE	881179	PA1240	enoyl-CoA hydratase
gene-PA1241	101.944	142.605	-0.48425	0.022943	0.044525	TRUE	881636	PA1241	transcriptional regulator
gene-PA1242	371.373	735.324	-0.98551	3.1416e-12	1.9207e-11	TRUE	881237	PA1242	hypothetical protein
gene-PA1243	907.026	1391.52	-0.61744	1.1094e-06	4.0572e-06	TRUE	881234	PA1243	sensor/response regulator hybrid protein
gene-PA1244	184.37	246.552	-0.41929	0.018669	0.036746	TRUE	881242	PA1244	hypothetical protein
gene-PA1245	285.235	417.042	-0.54804	0.00028005	0.00077128	TRUE	881251	PA1245	hypothetical protein
gene-PA1248	119.078	173.211	-0.54062	0.0057933	0.012776	TRUE	881227	aprF	alkaline protease secretion protein AprF
gene-PA1249	634.326	1633.61	-1.3648	8.8665e-14	6.202e-13	TRUE	881248	aprA	alkaline metalloproteinase
gene-PA1250	113.515	73.6856	0.62343	0.0056683	0.012536	TRUE	881261	aprI	alkaline proteinase inhibitor AprI
gene-PA1260	23.3551	49.4019	-1.0808	0.0018896	0.0045715	TRUE	-	-	-
gene-PA1269	115.684	166.353	-0.52406	0.020878	0.040762	TRUE	881367	PA1269	transcriptional regulator
gene-PA1271	509.411	214.637	1.2469	4.871e-16	3.923e-15	TRUE	881398	PA1271	tonB-dependent receptor
gene-PA1272	254.86	134.768	0.91923	4.4471e-05	0.00013678	TRUE	881408	cobO	cob(I)yrinic acid a,c-diamide adenosyltransferase
gene-PA1273	288.2	170.702	0.75559	8.6596e-06	2.8742e-05	TRUE	881727	cobB	hydrogenobyrinate a,c-diamide synthase
gene-PA1274	84.5584	46.7929	0.85366	0.0010387	0.0026219	TRUE	881430	PA1274	5,6-dimethylbenzimidazole synthase
gene-PA1275	140.645	67.8989	1.0506	1.9054e-06	6.7669e-06	TRUE	881384	cobD	cobalamin biosynthesis protein CobD
gene-PA1276	222.323	92.4799	1.2654	3.7342e-11	2.1126e-10	TRUE	881414	cobC	threonine-phosphate decarboxylase
gene-PA1277	397.651	150.33	1.4034	1.6558e-17	1.4543e-16	TRUE	881421	cobQ	cobyric acid synthase
gene-PA1278	90.4326	29.2597	1.6279	4.9375e-09	2.3132e-08	TRUE	881443	cobP	bifunctional adenosylcobinamide kinase/adenosylcobinamide-phosphate guanylyltransferase
gene-PA1279	266.741	136.414	0.96745	7.7762e-08	3.2423e-07	TRUE	881425	cobU	nicotinate-nucleotide--dimethylbenzimidazole phosphoribosyltransferase
gene-PA1280	69.1707	35.7247	0.95324	0.00088539	0.0022575	TRUE	881419	PA1280	hypothetical protein
gene-PA1281	91.2063	50.2679	0.8595	0.00089124	0.0022714	TRUE	881439	cobV	adenosylcobinamide-GDP ribazoletransferase
gene-PA1282	215.523	135.777	0.6666	0.00032557	0.00088869	TRUE	881440	PA1282	major facilitator superfamily transporter
gene-PA1287	190.021	397.36	-1.0643	6.5938e-11	3.6374e-10	TRUE	881478	PA1287	glutathione peroxidase
gene-PA1288	3375.29	4151.81	-0.29873	0.012611	0.025757	TRUE	881473	PA1288	hypothetical protein
gene-PA1289	27.3938	54.65	-0.99637	0.0017093	0.0041609	TRUE	881466	PA1289	hypothetical protein
gene-PA1290	16.0176	45.9271	-1.5197	5.2464e-05	0.00015941	TRUE	881462	PA1290	transcriptional regulator
gene-PA1294	567.881	304.938	0.89707	1.2802e-09	6.3416e-09	TRUE	881579	rnd	ribonuclease D
gene-PA1295	23.9049	10.0596	1.2487	0.008847	0.018676	TRUE	881558	PA1295	hypothetical protein
gene-PA1296	2042.91	518.34	1.9787	6.0298e-52	2.6065e-50	TRUE	881526	PA1296	2-hydroxyacid dehydrogenase
gene-PA1299	194.179	70.7266	1.4571	2.0827e-12	1.2992e-11	TRUE	881499	PA1299	hypothetical protein
gene-PA1300	62.5775	26.5309	1.238	8.2864e-05	0.00024637	TRUE	881504	PA1300	ECF subfamily sigma-70 factor
gene-PA1304	568.513	420.712	0.43436	0.0019433	0.0046912	TRUE	881476	PA1304	oligopeptidase
gene-PA1306	351.36	461.17	-0.39235	0.0092298	0.01944	TRUE	881507	PA1306	HIT family protein
gene-PA1308	115.185	174.932	-0.60284	0.0022553	0.0053786	TRUE	881591	PA1308	hypothetical protein
gene-PA1309	65.7738	120.884	-0.87804	0.00015384	0.00043943	TRUE	881538	PA1309	transcriptional regulator
gene-PA1312	104.694	207.215	-0.98495	7.1105e-05	0.00021312	TRUE	881598	PA1312	transcriptional regulator
gene-PA1317	54.629	27.396	0.9957	0.0023992	0.0057021	TRUE	881513	cyoA	cytochrome o ubiquinol oxidase subunit II
gene-PA1319	27.5181	13.9828	0.97673	0.025013	0.047872	TRUE	881595	cyoC	cytochrome o ubiquinol oxidase subunit III
gene-PA1321	68.427	34.6513	0.98166	0.001056	0.0026608	TRUE	881575	cyoE	protoheme IX farnesyltransferase
gene-PA1322	62.2058	98.1	-0.6572	0.014832	0.029832	TRUE	881585	PA1322	TonB-dependent receptor
gene-PA1323	393.296	2052.88	-2.384	8.0833e-70	5.9633e-68	TRUE	881674	PA1323	hypothetical protein
gene-PA1324	1411.5	7231.35	-2.357	1.7734e-38	4.7403e-37	TRUE	881686	PA1324	hypothetical protein
gene-PA1327	316.995	676.423	-1.0935	2.5152e-14	1.8168e-13	TRUE	879366	PA1327	protease
gene-PA1328	112.751	187.203	-0.73147	0.00024467	0.00068198	TRUE	879564	PA1328	transcriptional regulator
gene-PA1331	1558.07	494.059	1.657	5.5363e-36	1.3377e-34	TRUE	882242	PA1331	hypothetical protein
gene-PA1337	1986.12	3452.01	-0.79748	2.925e-11	1.6633e-10	TRUE	882207	ansB	glutaminase-asparaginase
gene-PA1338	1073.38	3230.08	-1.5894	2.6787e-37	6.8936e-36	TRUE	882262	ggt	gamma-glutamyltranspeptidase
gene-PA1339	712.593	1465.89	-1.0406	6.965e-16	5.529e-15	TRUE	-	-	-
gene-PA1340	199.626	487.903	-1.2893	7.8677e-13	5.0915e-12	TRUE	-	-	-
gene-PA1341	258.567	555.092	-1.1022	9.9504e-10	4.9824e-09	TRUE	-	-	-
gene-PA1342	1861.53	4535.69	-1.2848	4.2734e-22	4.9989e-21	TRUE	879321	PA1342	ABC transporter
gene-PA1343	165.606	105.005	0.6573	0.0012591	0.0031396	TRUE	880995	PA1343	hypothetical protein
gene-PA1344	916.36	661.163	0.47091	0.0003284	0.00089555	TRUE	880999	PA1344	short-chain dehydrogenase
gene-PA1348	128.794	254.03	-0.97994	5.8601e-08	2.4732e-07	TRUE	881058	PA1348	hypothetical protein
gene-PA1353	24.5463	44.1526	-0.84699	0.013272	0.026949	TRUE	881092	PA1353	hypothetical protein
gene-PA1361	323.971	182.35	0.82915	5.4065e-07	2.0419e-06	TRUE	880959	PA1361	multidrug resistance protein PmpM
gene-PA1363	135.785	39.3955	1.7852	1.3721e-05	4.4763e-05	TRUE	880964	PA1363	ECF subfamily sigma-70 factor
gene-PA1364	90.2907	55.2429	0.70879	0.0042037	0.0095206	TRUE	879987	PA1364	transmembrane sensor
gene-PA1366	87.9049	201.89	-1.1996	1.3977e-09	6.8923e-09	TRUE	879681	PA1366	hypothetical protein
gene-PA1368	76.3971	134.297	-0.81383	0.00020432	0.0005762	TRUE	881140	PA1368	hypothetical protein
gene-PA1369	126.975	236.781	-0.899	1.305e-06	4.7256e-06	TRUE	879565	PA1369	hypothetical protein
gene-PA1370	237.617	529.619	-1.1563	3.1261e-14	2.2464e-13	TRUE	881106	PA1370	hypothetical protein
gene-PA1371	179.415	247.182	-0.46227	0.009483	0.019845	TRUE	881116	PA1371	hypothetical protein
gene-PA1372	1155.78	2094.18	-0.85752	7.0067e-12	4.1597e-11	TRUE	881109	PA1372	hypothetical protein
gene-PA1373	266.023	196.673	0.43576	0.0092851	0.019527	TRUE	881126	fabF2	3-oxoacyl-ACP synthase
gene-PA1376	454.823	933.587	-1.0375	1.7946e-07	7.1952e-07	TRUE	881156	aceK	bifunctional isocitrate dehydrogenase kinase/phosphatase
gene-PA1377	179.649	356.155	-0.98732	2.3736e-09	1.145e-08	TRUE	881141	PA1377	hypothetical protein
gene-PA1378	21.8292	39.8567	-0.86857	0.019225	0.037775	TRUE	881448	PA1378	hypothetical protein
gene-PA1380	84.7707	124.325	-0.55248	0.012396	0.02534	TRUE	879384	PA1380	transcriptional regulator
gene-PA1396	294.572	422.903	-0.52171	0.00063019	0.0016424	TRUE	879363	PA1396	two-component sensor
gene-PA1399	100.932	164.333	-0.70324	0.00048281	0.0012819	TRUE	879354	PA1399	transcriptional regulator
gene-PA1402	61.4171	101.475	-0.72442	0.0028977	0.0067508	TRUE	879486	PA1402	hypothetical protein
gene-PA1406	62.8011	109.443	-0.80132	0.00073625	0.0019027	TRUE	879488	PA1406	hypothetical protein
gene-PA1408	472.096	796.398	-0.75441	3.6241e-08	1.5532e-07	TRUE	879328	PA1408	hypothetical protein
gene-PA1413	194.035	352.159	-0.85991	0.00040512	0.0010881	TRUE	879272	PA1413	transcriptional regulator
gene-PA1417	115.201	67.1093	0.77957	0.00061773	0.001613	TRUE	881729	PA1417	hypothetical protein
gene-PA1418	96.0265	64.118	0.5827	0.018527	0.036507	TRUE	881711	PA1418	sodium:solute symport protein
gene-PA1419	115.413	72.0629	0.67948	0.0026959	0.0063286	TRUE	881764	PA1419	transporter
gene-PA1421	155.793	47.1201	1.7252	2.4361e-11	1.3896e-10	TRUE	881747	gbuA	guanidinobutyrase
gene-PA1422	116.301	77.17	0.59175	0.0082918	0.01768	TRUE	881769	gbuR	protein GbuR
gene-PA1423	273.533	376.432	-0.46068	0.0030203	0.0070246	TRUE	881734	bdlA	biofilm dispersion protein
gene-PA1425	176.241	121.049	0.54196	0.0042619	0.009629	TRUE	881746	PA1425	ABC transporter ATP-binding protein
gene-PA1430	907.326	2048.27	-1.1747	8.849e-18	7.9225e-17	TRUE	881789	lasR	transcriptional regulator LasR
gene-PA1432	2841.04	4250.88	-0.58134	4.609e-06	1.579e-05	TRUE	881777	lasI	acyl-homoserine-lactone synthase
gene-PA1440	722.375	977.294	-0.43604	0.00094293	0.002391	TRUE	881829	PA1440	hypothetical protein
gene-PA1441	1057.57	1415.04	-0.42009	0.00086052	0.0021972	TRUE	881825	PA1441	hypothetical protein
gene-PA1444	337.04	541.466	-0.68395	3.2494e-06	1.1269e-05	TRUE	881851	fliN	flagellar motor switch protein FliN
gene-PA1453	1194.72	1756.41	-0.55596	5.4657e-05	0.00016577	TRUE	881865	flhF	flagellar biosynthesis regulator FlhF
gene-PA1454	812.205	1072.61	-0.40121	0.0039436	0.0089905	TRUE	881866	fleN	flagellar synthesis regulator FleN
gene-PA1461	353.062	249.827	0.49899	0.0018148	0.0044041	TRUE	880913	motD	flagellar motor protein MotD
gene-PA1462	410.42	543.11	-0.40414	0.0042164	0.0095377	TRUE	882058	PA1462	plasmid partitioning protein
gene-PA1463	714.587	1010.99	-0.50059	0.0069425	0.015082	TRUE	882046	PA1463	hypothetical protein
gene-PA1465	95.8363	184.606	-0.9458	1.5518e-05	5.0298e-05	TRUE	880524	PA1465	hypothetical protein
gene-PA1469	108.761	169.804	-0.64271	0.00106	0.0026695	TRUE	879261	PA1469	hypothetical protein
gene-PA1471	843.5	342.758	1.2992	4.4309e-09	2.0883e-08	TRUE	881086	PA1471	hypothetical protein
gene-PA1474	684.586	885.339	-0.371	0.0054552	0.012107	TRUE	881069	PA1474	hypothetical protein
gene-PA1475	436.337	117.631	1.8912	2.4206e-29	4.1723e-28	TRUE	880978	ccmA	cytochrome c biogenesis ATP-binding export protein CcmA
gene-PA1476	108.193	47.221	1.1961	9.1964e-05	0.00027198	TRUE	880948	ccmB	heme exporter protein CcmB
gene-PA1477	557.785	166.232	1.7465	2.5446e-28	4.1047e-27	TRUE	881087	ccmC	heme exporter protein CcmC
gene-PA1479	172.937	40.6786	2.0879	2.103e-09	1.0207e-08	TRUE	881024	ccmE	cytochrome c-type biogenesis protein CcmE
gene-PA1480	1338.71	450.696	1.5706	9.3725e-32	1.8196e-30	TRUE	881004	ccmF	cytochrome c-type biogenesis protein CcmF
gene-PA1481	211.679	63.3851	1.7397	6.974e-08	2.9255e-07	TRUE	881065	ccmG	cytochrome c-type biogenesis protein CcmG
gene-PA1482	119.365	44.9843	1.4079	8.0622e-09	3.6594e-08	TRUE	881029	ccmH	cytochrome c-type biogenesis protein CcmH
gene-PA1483	974.214	240.926	2.0157	8.0828e-45	2.8305e-43	TRUE	881742	cycH	cytochrome c-type biogenesis protein CycH
gene-PA1483a	170.599	66.7585	1.3536	2.2854e-10	1.1963e-09	TRUE	17373352	PA1483a	hypothetical protein
gene-PA1485	68.3367	125.365	-0.87541	0.00013747	0.00039656	TRUE	881737	PA1485	amino acid permease
gene-PA1486	128.107	238.428	-0.8962	7.3879e-07	2.749e-06	TRUE	881720	PA1486	hypothetical protein
gene-PA1487	92.7007	261.559	-1.4965	1.5269e-15	1.1916e-14	TRUE	881649	PA1487	carbohydrate kinase
gene-PA1488	89.1285	229.244	-1.3629	2.411e-12	1.4905e-11	TRUE	881669	PA1488	hypothetical protein
gene-PA1489	89.3226	232.07	-1.3775	2.11e-12	1.3147e-11	TRUE	881656	PA1489	hypothetical protein
gene-PA1490	45.3362	91.7117	-1.0164	9.3156e-05	0.00027504	TRUE	881678	PA1490	transcriptional regulator
gene-PA1494	647.018	311.606	1.0541	3.2175e-13	2.1605e-12	TRUE	881859	PA1494	hypothetical protein
gene-PA1500	43.577	79.6037	-0.86927	0.0031726	0.007351	TRUE	879491	PA1500	2-hydroxy-3-oxopropionate reductase
gene-PA1502	74.8877	159.95	-1.0948	2.1987e-07	8.7458e-07	TRUE	879454	gcl	glyoxylate carboligase
gene-PA1503	7.5518	18.948	-1.3272	0.022176	0.04319	TRUE	879315	PA1503	hypothetical protein
gene-PA1504	168.062	113.883	0.56144	0.003983	0.0090578	TRUE	883051	PA1504	transcriptional regulator
gene-PA1505	810.806	1106.98	-0.44921	0.0030939	0.0071776	TRUE	883031	moaA2	cyclic pyranopterin monophosphate synthase
gene-PA1507	175.048	356.536	-1.0263	3.7445e-10	1.9237e-09	TRUE	879470	PA1507	transporter
gene-PA1509	498.707	629.806	-0.33671	0.025163	0.048086	TRUE	879385	PA1509	hypothetical protein
gene-PA1513	185.725	381.722	-1.0394	9.9992e-11	5.4241e-10	TRUE	879285	PA1513	hypothetical protein
gene-PA1514	31.599	61.2246	-0.95423	0.002594	0.0061231	TRUE	879403	PA1514	ureidoglycolate hydrolase
gene-PA1515	130.659	193.648	-0.56763	0.002664	0.0062669	TRUE	883130	alc	allantoicase
gene-PA1516	33.7458	90.035	-1.4158	5.6766e-07	2.1395e-06	TRUE	877966	PA1516	hypothetical protein
gene-PA1517	115.564	314.799	-1.4457	1.2369e-13	8.5977e-13	TRUE	877650	PA1517	hypothetical protein
gene-PA1518	58.5058	163.272	-1.4806	2.2364e-11	1.277e-10	TRUE	879293	PA1518	5-hydroxyisourate hydrolase
gene-PA1519	64.5481	141.124	-1.1285	3.6191e-07	1.3944e-06	TRUE	883016	PA1519	transporter
gene-PA1520	445.675	672.437	-0.59341	1.9434e-05	6.212e-05	TRUE	883099	PA1520	transcriptional regulator
gene-PA1521	195.899	364.43	-0.89553	2.374e-08	1.0335e-07	TRUE	883114	PA1521	guanine deaminase
gene-PA1522	149.039	347.388	-1.2209	5.2507e-12	3.1647e-11	TRUE	883006	PA1522	hypothetical protein
gene-PA1523	385.643	1144.72	-1.5697	2.3979e-30	4.3644e-29	TRUE	879250	xdhB	xanthine dehydrogenase
gene-PA1524	253.742	703.804	-1.4718	2.2572e-10	1.1827e-09	TRUE	879268	xdhA	xanthine dehydrogenase
gene-PA1525	58.5761	110.768	-0.91916	0.00012855	0.00037239	TRUE	879517	alkB2	alkane-1 monooxygenase
gene-PA1526	303.781	402.039	-0.40431	0.0078759	0.016864	TRUE	883115	PA1526	transcriptional regulator
gene-PA1528	1897.39	1372.56	0.46714	0.0002275	0.00063702	TRUE	879535	zipA	cell division protein ZipA
gene-PA1529	1351.68	684.622	0.98137	4.9297e-14	3.5059e-13	TRUE	879269	lig	NAD-dependent DNA ligase LigA
gene-PA1530	82.0664	44.25	0.89111	0.0008266	0.0021243	TRUE	879277	PA1530	hypothetical protein
gene-PA1538	162.063	265.122	-0.7101	4.1595e-05	0.00012836	TRUE	880860	PA1538	flavin-containing monooxygenase
gene-PA1539	155.846	260.025	-0.73853	1.9713e-05	6.2974e-05	TRUE	883041	PA1539	hypothetical protein
gene-PA1544	1153.99	2093.93	-0.85959	6.327e-10	3.2e-09	TRUE	883009	anr	transcriptional regulator Anr
gene-PA1545	169.849	228.914	-0.43055	0.019152	0.037643	TRUE	883044	PA1545	hypothetical protein
gene-PA1546	1012.71	1414.42	-0.48199	9.3616e-05	0.00027625	TRUE	883053	hemN	oxygen-independent coproporphyrinogen-III oxidase
gene-PA1549	625.171	474.839	0.39681	0.0041807	0.0094763	TRUE	883015	PA1549	cation-transporting P-type ATPase
gene-PA1551	722.718	1000.21	-0.4688	0.0013444	0.0033298	TRUE	883008	PA1551	ferredoxin
gene-PA1552	2089.61	600.479	1.7991	4.0419e-44	1.3805e-42	TRUE	883043	ccoP1	cytochrome C oxidase cbb3-type subunit CcoP
gene-PA1553	770.116	211.741	1.8628	2.0164e-36	5.0256e-35	TRUE	883010	ccoO1	cbb3-type cytochrome C oxidase subunit II
gene-PA1554	2512.81	599.031	2.0686	1.3146e-57	6.4371e-56	TRUE	883001	ccoN1	cbb3-type cytochrome C oxidase subunit I
gene-PA1562	4417.6	14167.2	-1.6812	3.2393e-19	3.2062e-18	TRUE	879412	acnA	aconitate hydratase
gene-PA1566	124.262	193.464	-0.63868	0.00087866	0.0022414	TRUE	883083	PA1566	hypothetical protein
gene-PA1570	350.887	638.699	-0.86413	1.4209e-09	6.9943e-09	TRUE	880833	PA1570	transcriptional regulator
gene-PA1572	857.26	1796.07	-1.067	4.913e-17	4.2276e-16	TRUE	880903	PA1572	hypothetical protein
gene-PA1573	206.129	427.574	-1.0526	3.0127e-11	1.7114e-10	TRUE	877898	PA1573	hypothetical protein
gene-PA1574	81.9103	42.1785	0.95754	0.017849	0.035304	TRUE	878174	PA1574	hypothetical protein
gene-PA1575	57.3082	94.6385	-0.72369	0.0042079	0.0095264	TRUE	880887	PA1575	hypothetical protein
gene-PA1576	350.61	736.872	-1.0715	3.0009e-14	2.1592e-13	TRUE	881949	PA1576	3-hydroxyisobutyrate dehydrogenase
gene-PA1578	115.243	175.458	-0.60645	0.002608	0.0061536	TRUE	881876	PA1578	hypothetical protein
gene-PA1578a	6.51303	0.854822	2.9296	0.019451	0.038205	TRUE	17373353	PA1578a	hypothetical protein
gene-PA1580	2089.32	2540.4	-0.28202	0.019906	0.038988	TRUE	882117	gltA	citrate synthase
gene-PA1581	286.278	170.605	0.74676	0.0013422	0.0033258	TRUE	881880	sdhC	succinate dehydrogenase subunit C
gene-PA1582	197.411	97.7481	1.0141	1.8046e-07	7.2301e-07	TRUE	881923	sdhD	succinate dehydrogenase subunit D
gene-PA1583	6131.85	3084.13	0.99146	7.046e-17	5.9794e-16	TRUE	881934	sdhA	succinate dehydrogenase flavoprotein subunit
gene-PA1584	3897.8	1511.78	1.3664	3.3042e-29	5.6427e-28	TRUE	882034	sdhB	succinate dehydrogenase iron-sulfur subunit
gene-PA1585	12478.9	5222.28	1.2567	1.366e-26	2.0209e-25	TRUE	881879	sucA	2-oxoglutarate dehydrogenase subunit E1
gene-PA1586	6004.21	3138.98	0.93568	2.1126e-15	1.6348e-14	TRUE	881930	sucB	2-oxoglutarate dehydrogenase complex dihydrolipoyllysine-residue succinyltransferase
gene-PA1587	7484.8	3950.79	0.92182	4.2367e-15	3.2068e-14	TRUE	882090	lpdG	2-oxoglutarate dehydrogenase complex dihydrolipoyl dehydrogenase
gene-PA1588	8035.06	1877.38	2.0976	2.162e-66	1.4412e-64	TRUE	882016	sucC	succinyl-CoA ligase subunit beta
gene-PA1589	7572.76	2196.29	1.7857	9.9931e-34	2.1104e-32	TRUE	882039	sucD	succinyl-CoA ligase subunit alpha
gene-PA1590	1320.05	695.547	0.92438	1.2249e-12	7.8263e-12	TRUE	882083	braB	branched-chain amino acid transporter
gene-PA1591	371.553	61.4869	2.5952	2.1985e-17	1.9156e-16	TRUE	881994	PA1591	hypothetical protein
gene-PA1593	65.456	35.8343	0.86919	0.003525	0.0080995	TRUE	882008	PA1593	hypothetical protein
gene-PA1594	50.9646	26.3664	0.95079	0.0049783	0.01112	TRUE	882160	PA1594	hypothetical protein
gene-PA1595	287.146	121.179	1.2446	1.9367e-12	1.2122e-11	TRUE	881902	PA1595	hypothetical protein
gene-PA1596	2704.11	1222.47	1.1453	1.9188e-20	2.0655e-19	TRUE	881933	htpG	chaperone protein HtpG
gene-PA1597	190.636	275.141	-0.52935	0.0056511	0.012507	TRUE	879572	PA1597	hypothetical protein
gene-PA1600	158.79	92.6993	0.77649	0.00015875	0.00045299	TRUE	881945	PA1600	cytochrome C
gene-PA1601	438.407	280.258	0.64552	2.4281e-05	7.7034e-05	TRUE	881921	PA1601	aldehyde dehydrogenase
gene-PA1605	231.625	315.028	-0.44369	0.006775	0.014758	TRUE	881963	PA1605	hypothetical protein
gene-PA1606	90.2298	57.7407	0.64402	0.0082786	0.017658	TRUE	881958	PA1606	hypothetical protein
gene-PA1608	579.557	441.141	0.39371	0.0063664	0.013934	TRUE	881919	PA1608	chemotaxis transducer
gene-PA1609	8999.68	3058.8	1.5569	5.2623e-39	1.4343e-37	TRUE	881925	fabB	3-oxoacyl-ACP synthase
gene-PA1610	1694.89	531.177	1.6739	4.6909e-18	4.283e-17	TRUE	881984	fabA	3-hydroxydecanoyl-ACP dehydratase
gene-PA1611	806.515	498.603	0.69381	2.6999e-07	1.067e-06	TRUE	881906	PA1611	sensor/response regulator hybrid protein
gene-PA1612	156.643	102.409	0.61314	0.0026177	0.0061711	TRUE	881979	PA1612	hypothetical protein
gene-PA1617	489.789	1142.16	-1.2215	3.3775e-18	3.1302e-17	TRUE	881885	PA1617	AMP-binding protein
gene-PA1618	94.9007	192.83	-1.0228	0.00050176	0.0013271	TRUE	881899	PA1618	esterase
gene-PA1619	146.7	202.197	-0.4629	0.017853	0.035304	TRUE	881976	PA1619	transcriptional regulator
gene-PA1623	540.378	1358.06	-1.3295	1.0542e-23	1.3197e-22	TRUE	881883	PA1623	hypothetical protein
gene-PA1624	484.569	998.285	-1.0427	9.4464e-08	3.9034e-07	TRUE	881888	PA1624	hypothetical protein
gene-PA1629	47.3243	78.4844	-0.72983	0.0088128	0.01864	TRUE	879291	PA1629	enoyl-CoA hydratase
gene-PA1630	127.625	195.93	-0.61843	0.00086125	0.002198	TRUE	879279	PA1630	transcriptional regulator
gene-PA1631	80.2566	142.178	-0.82501	0.00013232	0.0003823	TRUE	883087	PA1631	acyl-CoA dehydrogenase
gene-PA1634	206.557	148.654	0.47458	0.0097314	0.020334	TRUE	883011	kdpB	potassium-transporting ATPase subunit B
gene-PA1638	78.9302	48.8766	0.69143	0.021727	0.042359	TRUE	883013	PA1638	glutaminase
gene-PA1639	236.712	305.033	-0.36584	0.024143	0.046497	TRUE	882995	PA1639	hypothetical protein
gene-PA1640	228.765	302.436	-0.40277	0.011285	0.023238	TRUE	878644	PA1640	hypothetical protein
gene-PA1642	612.277	419.442	0.54571	0.00011109	0.00032538	TRUE	877775	selD	selenide, water dikinase
gene-PA1643	417.635	322.851	0.37138	0.012398	0.02534	TRUE	878548	PA1643	tRNA 2-selenouridine synthase
gene-PA1643a	40.0652	83.757	-1.0639	9.1549e-05	0.00027102	TRUE	17373354	PA1643a	aldehyde-activating protein
gene-PA1648	184.708	562.027	-1.6054	8.1168e-25	1.0954e-23	TRUE	882158	PA1648	oxidoreductase
gene-PA1650	152.222	311.083	-1.0311	1.4077e-09	6.9358e-09	TRUE	879683	PA1650	transporter
gene-PA1654	319.974	208.181	0.62012	0.00011566	0.00033751	TRUE	881937	PA1654	aminotransferase
gene-PA1656	1411.42	1965.79	-0.47796	0.00082139	0.0021119	TRUE	882166	PA1656	hypothetical protein
gene-PA1657	244.448	514.873	-1.0747	5.2184e-10	2.649e-09	TRUE	879559	PA1657	hypothetical protein
gene-PA1658	1111.18	1900.51	-0.77429	5.1729e-10	2.6283e-09	TRUE	879592	PA1658	hypothetical protein
gene-PA1661	158.392	216.236	-0.4491	0.010949	0.022587	TRUE	880788	PA1661	hypothetical protein
gene-PA1662	978.971	1256.43	-0.35999	0.0048079	0.010774	TRUE	878010	PA1662	ClpA/B-type protease
gene-PA1673	337.605	484.799	-0.52205	0.00041993	0.0011241	TRUE	879280	PA1673	bacteriohemerythrin
gene-PA1674	556.564	262.528	1.0841	5.454e-13	3.584e-12	TRUE	879308	folE2	GTP cyclohydrolase I
gene-PA1675	214.64	90.7706	1.2416	1.7409e-10	9.2176e-10	TRUE	883104	PA1675	hypothetical protein
gene-PA1676	68.941	35.3746	0.96265	0.0026714	0.0062737	TRUE	883063	PA1676	hypothetical protein
gene-PA1677	254.645	577.289	-1.1808	1.013e-05	3.3403e-05	TRUE	878547	PA1677	hypothetical protein
gene-PA1678	392.892	264.659	0.57	0.0012165	0.0030388	TRUE	878096	PA1678	50S ribosomal protein L3 glutamine methyltransferase
gene-PA1679	396.318	626.089	-0.65971	3.3576e-06	1.1618e-05	TRUE	883102	PA1679	hypothetical protein
gene-PA1680	416.661	190.933	1.1258	1.6757e-12	1.0572e-11	TRUE	883028	PA1680	hypothetical protein
gene-PA1682	137.093	86.1886	0.66959	0.0016048	0.0039289	TRUE	879440	PA1682	MFS metabolite transporter
gene-PA1686	270.805	353.866	-0.38595	0.01317	0.026775	TRUE	878163	alkA	DNA-3-methyladenine glycosidase II
gene-PA1687	316.712	105.148	1.5908	3.5934e-19	3.5378e-18	TRUE	883061	speE	polyamine aminopropyltransferase
gene-PA1688	2728.76	178.142	3.9371	7.429e-84	7.087e-82	TRUE	877831	PA1688	hypothetical protein
gene-PA1689	8067.02	546.07	3.8849	2.3908e-187	1.8897e-184	TRUE	879257	PA1689	hypothetical protein
gene-PA1690	53.2259	30.947	0.78233	0.013378	0.027134	TRUE	879536	pscU	translocation protein in type III secretion
gene-PA1694	73.8309	32.7216	1.174	4.5383e-05	0.00013942	TRUE	883123	pscQ	type III secretion system protein
gene-PA1695	88.3313	49.5641	0.83363	0.0012825	0.0031906	TRUE	883100	pscP	translocation protein in type III secretion
gene-PA1696	22.5213	8.68996	1.3739	0.0071454	0.015456	TRUE	878091	pscO	translocation protein in type III secretion
gene-PA1697	115.381	55.2761	1.0617	0.00020825	0.00058698	TRUE	879763	PA1697	type III secretion system ATPase
gene-PA1706	76.8325	189.495	-1.3024	1.3075e-10	7.0236e-10	TRUE	882997	pcrV	type III secretion protein PcrV
gene-PA1707	28.3002	51.9224	-0.87554	0.005096	0.01136	TRUE	879267	pcrH	regulatory protein PcrH
gene-PA1708	131.353	329.363	-1.3262	2.2129e-14	1.6068e-13	TRUE	880867	popB	translocator protein PopB
gene-PA1709	140.615	340.748	-1.277	1.2995e-13	9.0103e-13	TRUE	879358	popD	translocator outer membrane protein PopD
gene-PA1710	63.6041	114.189	-0.84424	0.0048321	0.010824	TRUE	878452	exsC	exoenzyme S synthesis protein ExsC
gene-PA1720	16.0889	33.8506	-1.0731	0.0081506	0.017419	TRUE	881982	pscG	type III export protein PscG
gene-PA1726	479.139	244.369	0.97139	1.8922e-09	9.2408e-09	TRUE	877660	bglX	beta-glucosidase
gene-PA1727	576.353	268.335	1.1029	1.1084e-13	7.7432e-13	TRUE	-	-	-
gene-PA1728	267.123	672.107	-1.3312	2.1651e-14	1.5763e-13	TRUE	879468	PA1728	hypothetical protein
gene-PA1729	217.759	404.311	-0.89273	0.00041063	0.0011008	TRUE	877965	PA1729	hypothetical protein
gene-PA1730	257.667	557.124	-1.1125	2.0691e-13	1.4082e-12	TRUE	880906	PA1730	hypothetical protein
gene-PA1731	149.75	250.886	-0.74448	1.8715e-05	6.0098e-05	TRUE	877719	PA1731	hypothetical protein
gene-PA1732	141.631	298.053	-1.0734	4.8311e-10	2.4636e-09	TRUE	878043	PA1732	hypothetical protein
gene-PA1733	151.481	268.693	-0.82682	2.0204e-06	7.1475e-06	TRUE	878193	PA1733	hypothetical protein
gene-PA1736	153.922	222.712	-0.53298	0.0033817	0.0077897	TRUE	879646	PA1736	acetyl-CoA acetyltransferase
gene-PA1737	307.773	476.33	-0.6301	1.8631e-05	5.9863e-05	TRUE	878600	PA1737	3-hydroxyacyl-CoA dehydrogenase
gene-PA1738	144.336	251.906	-0.80345	5.0292e-06	1.7145e-05	TRUE	882035	PA1738	transcriptional regulator
gene-PA1742	453.25	879.944	-0.95711	2.5843e-12	1.5959e-11	TRUE	882018	PA1742	amidotransferase
gene-PA1745	143.586	218.34	-0.60466	0.0010969	0.0027587	TRUE	881939	PA1745	hypothetical protein
gene-PA1746	371.929	953.432	-1.3581	1.3524e-22	1.6196e-21	TRUE	880666	PA1746	hypothetical protein
gene-PA1749	417.13	574.698	-0.46231	0.0011687	0.0029274	TRUE	882108	PA1749	hypothetical protein
gene-PA1750	1349.52	943.396	0.51651	6.5878e-05	0.00019788	TRUE	882053	PA1750	phospho-2-dehydro-3-deoxyheptonate aldolase
gene-PA1752	449.251	608.085	-0.43675	0.001592	0.0039027	TRUE	883128	PA1752	2-dehydropantoate 2-reductase
gene-PA1753	240.611	425.377	-0.82204	1.1143e-07	4.5669e-07	TRUE	883131	PA1753	hypothetical protein
gene-PA1754	1255.18	1962.84	-0.64504	2.2945e-07	9.1203e-07	TRUE	883007	cysB	transcriptional regulator CysB
gene-PA1755	39.8614	78.606	-0.97965	0.00040271	0.0010822	TRUE	879771	PA1755	hypothetical protein
gene-PA1757	188.96	64.3714	1.5536	1.9905e-13	1.3563e-12	TRUE	877969	thrH	phosphoserine phosphatase
gene-PA1758	428.791	261.999	0.71071	3.3462e-06	1.1586e-05	TRUE	879428	pabB	para-aminobenzoate synthase component I
gene-PA1759	1249.03	3725.45	-1.5766	6.3662e-14	4.4929e-13	TRUE	878000	PA1759	transcriptional regulator
gene-PA1760	1067.36	3155.14	-1.5637	2.4059e-22	2.8505e-21	TRUE	880934	PA1760	transcriptional regulator
gene-PA1761	154.386	772.692	-2.3234	4.1595e-50	1.6677e-48	TRUE	880932	PA1761	hypothetical protein
gene-PA1762	82.7758	166.923	-1.0119	7.8966e-07	2.9304e-06	TRUE	877925	PA1762	hypothetical protein
gene-PA1763	83.5301	118.803	-0.50821	0.019898	0.038986	TRUE	878031	PA1763	hypothetical protein
gene-PA1766	1779.3	685.703	1.3757	4.4122e-27	6.7439e-26	TRUE	877800	PA1766	hypothetical protein
gene-PA1767	2437.48	996.332	1.2907	4.8942e-25	6.6699e-24	TRUE	880717	PA1767	hypothetical protein
gene-PA1768	414.902	142.931	1.5375	4.9988e-21	5.5651e-20	TRUE	880715	PA1768	hypothetical protein
gene-PA1770	8281.11	3348.78	1.3062	3.6739e-28	5.8751e-27	TRUE	878597	ppsA	phosphoenolpyruvate synthase
gene-PA1771	422.389	97.366	2.1171	1.1242e-34	2.488e-33	TRUE	878175	estX	hydrolase
gene-PA1773	565.278	373.358	0.5984	2.4563e-05	7.7839e-05	TRUE	880766	cmaX	transporter
gene-PA1774	185.14	67.886	1.4474	1.4291e-06	5.1548e-06	TRUE	878580	crfX	hypothetical protein
gene-PA1775	2090.13	959.669	1.123	6.5228e-14	4.5975e-13	TRUE	877590	cmpX	hypothetical protein
gene-PA1776	2201.59	909.358	1.2756	2.3577e-24	3.106e-23	TRUE	878527	sigX	RNA polymerase sigma factor SigX
gene-PA1777	64392.8	85075.4	-0.40184	0.0007682	0.0019834	TRUE	878442	oprF	outer membrane porin F
gene-PA1787	7248.03	2689.75	1.4301	6.5839e-33	1.3199e-31	TRUE	879984	acnB	aconitate hydratase B
gene-PA1788	201.692	83.3842	1.2743	1.5747e-10	8.3938e-10	TRUE	879746	PA1788	hypothetical protein
gene-PA1789	715.288	1320.31	-0.88429	1.0017e-09	5.0111e-09	TRUE	878755	PA1789	hypothetical protein
gene-PA1790	197.126	70.6172	1.481	5.382e-13	3.5409e-12	TRUE	879935	PA1790	hypothetical protein
gene-PA1791	439.22	167.491	1.3909	1.8325e-14	1.3359e-13	TRUE	879958	PA1791	hypothetical protein
gene-PA1792	189.78	127.779	0.57067	0.0030349	0.0070556	TRUE	878790	PA1792	UDP-2,3-diacylglucosamine hydrolase
gene-PA1794	1960.32	1133.17	0.79072	2.2148e-10	1.1616e-09	TRUE	878828	glnS	glutamine--tRNA ligase
gene-PA1795	1806.15	1140.97	0.66266	1.132e-07	4.6291e-07	TRUE	880609	cysS	cysteine--tRNA ligase
gene-PA1796	642.439	274.515	1.2267	5.9133e-17	5.0491e-16	TRUE	880636	folD	bifunctional 5,10-methylene-tetrahydrofolate dehydrogenase/ 5,10-methylene-tetrahydrofolate cyclohydrolase
gene-PA1797	6431.49	214.217	4.908	9.5394e-260	5.2781e-256	TRUE	878296	PA1797	hypothetical protein
gene-PA1797a	13.107	3.24363	2.0147	0.0085756	0.018194	TRUE	17373355	PA1797a	hypothetical protein
gene-PA1798	281.064	154.832	0.8602	0.00077778	0.0020063	TRUE	878335	parS	two-component sensor ParS
gene-PA1799	245.993	132.577	0.89178	8.3142e-07	3.0812e-06	TRUE	878354	parR	two-component response regulator ParR
gene-PA1800	10212.8	2658.71	1.9416	2.7709e-58	1.4196e-56	TRUE	877637	tig	trigger factor
gene-PA1803	5937.14	8040.45	-0.43751	0.00065794	0.0017059	TRUE	877926	lon	Lon protease
gene-PA1805	2257.39	1472.14	0.61674	1.8781e-05	6.0277e-05	TRUE	878369	ppiD	peptidyl-prolyl cis-trans isomerase D
gene-PA1812	3315.38	876.117	1.92	1.0425e-52	4.5779e-51	TRUE	878304	mltD	membrane-bound lytic murein transglycosylase D
gene-PA1813	187.576	276.18	-0.55814	0.0008291	0.0021297	TRUE	878377	PA1813	hydroxyacylglutathione hydrolase
gene-PA1814	401.948	637.071	-0.66444	5.2862e-05	0.00016044	TRUE	880626	PA1814	hypothetical protein
gene-PA1815	250.204	177.892	0.4921	0.025683	0.048901	TRUE	878252	rnhA	ribonuclease HI
gene-PA1817	55.2298	145.277	-1.3953	2.025e-09	9.8457e-09	TRUE	877725	PA1817	hypothetical protein
gene-PA1818	850.346	1629.92	-0.93868	1.0539e-12	6.765e-12	TRUE	878596	ldcA	lysine-specific pyridoxal 5'-phosphate-dependent carboxylase LdcA
gene-PA1819	370.606	488.192	-0.39756	0.0088178	0.018643	TRUE	879555	PA1819	amino acid permease
gene-PA1824	126.778	41.4982	1.6112	6.3772e-06	2.145e-05	TRUE	880290	PA1824	hypothetical protein
gene-PA1828	442.392	955.473	-1.1109	1.8739e-07	7.4862e-07	TRUE	881724	PA1828	short-chain dehydrogenase
gene-PA1829	316.806	552.929	-0.80349	3.0441e-08	1.3138e-07	TRUE	881524	PA1829	hypothetical protein
gene-PA1830	251.289	428.049	-0.76843	0.0010252	0.0025926	TRUE	881929	PA1830	hypothetical protein
gene-PA1831	203.374	264.353	-0.37833	0.024541	0.047115	TRUE	877598	PA1831	hypothetical protein
gene-PA1835	58.9841	97.0392	-0.71824	0.0035969	0.0082478	TRUE	878061	PA1835	hypothetical protein
gene-PA1837	204.705	71.4281	1.519	1.1758e-13	8.2041e-13	TRUE	880640	PA1837	hypothetical protein
gene-PA1838	1111.61	348.279	1.6743	1.1045e-33	2.3148e-32	TRUE	878581	cysI	sulfite reductase
gene-PA1839	369.092	123.175	1.5833	2.1309e-20	2.2805e-19	TRUE	880671	PA1839	RNA methyltransferase
gene-PA1843	1875.33	1261.18	0.57237	4.1041e-06	1.4095e-05	TRUE	880631	metH	B12-dependent methionine synthase
gene-PA1844	126.142	89.2819	0.49861	0.024353	0.046818	TRUE	880830	PA1844	hypothetical protein
gene-PA1845	65.3562	40.8537	0.67786	0.018929	0.037246	TRUE	880643	PA1845	hypothetical protein
gene-PA1846	781.099	471.411	0.72852	1.532e-07	6.1918e-07	TRUE	880800	cti	cis/trans isomerase
gene-PA1848	146.036	67.067	1.1227	2.9982e-07	1.1724e-06	TRUE	880819	PA1848	major facilitator superfamily transporter
gene-PA1850	355.603	174.014	1.0311	3.3693e-10	1.7358e-09	TRUE	882070	PA1850	transcriptional regulator
gene-PA1851	199.571	269.098	-0.43123	0.0093113	0.019559	TRUE	882094	PA1851	hypothetical protein
gene-PA1852	717.522	197.545	1.8608	2.7976e-11	1.5925e-10	TRUE	882101	PA1852	hypothetical protein
gene-PA1853	215.195	158.504	0.44112	0.017725	0.035101	TRUE	880719	PA1853	transcriptional regulator
gene-PA1857	385.08	273.584	0.49317	0.0014164	0.0034987	TRUE	879188	PA1857	hypothetical protein
gene-PA1860	160.896	411.401	-1.3544	5.2062e-13	3.4333e-12	TRUE	882068	PA1860	hypothetical protein
gene-PA1869	22.2462	3.86821	2.5238	3.0555e-05	9.6003e-05	TRUE	881955	PA1869	acyl carrier protein
gene-PA1872	133.638	268.521	-1.0067	3.1512e-05	9.8731e-05	TRUE	881968	PA1872	hypothetical protein
gene-PA1876	271.607	359.793	-0.40565	0.0073545	0.015865	TRUE	882231	PA1876	ABC transporter ATP-binding protein/permease
gene-PA1880	536.308	833.8	-0.63664	2.9474e-06	1.0263e-05	TRUE	877679	PA1880	oxidoreductase
gene-PA1885	57.5379	92.874	-0.69076	0.0051156	0.011399	TRUE	878761	PA1885	hypothetical protein
gene-PA1888	73.8828	138.517	-0.90675	3.854e-05	0.00011946	TRUE	880436	PA1888	hypothetical protein
gene-PA1889	581.144	276.322	1.0725	8.4473e-13	5.4602e-12	TRUE	879177	PA1889	hypothetical protein
gene-PA1891	47.2204	20.4697	1.2059	0.012025	0.024643	TRUE	878094	PA1891	hypothetical protein
gene-PA1893	544.164	315.957	0.78431	1.441e-07	5.8497e-07	TRUE	878539	PA1893	hypothetical protein
gene-PA1898	43.9533	68.0643	-0.63093	0.02257	0.043833	TRUE	880650	qscR	quorum-sensing control repressor
gene-PA1907	90.2639	56.0733	0.68684	0.025161	0.048086	TRUE	879184	PA1907	hypothetical protein
gene-PA1915	206.6	365.208	-0.82188	4.1299e-07	1.5792e-06	TRUE	878593	PA1915	hypothetical protein
gene-PA1926	566.233	220.784	1.3588	2.5768e-19	2.5642e-18	TRUE	882130	PA1926	hypothetical protein
gene-PA1927	368.545	129.848	1.505	6.9998e-19	6.7591e-18	TRUE	877662	metE	5-methyltetrahydropteroyltriglutamate--homocysteine methyltransferase
gene-PA1930	179.978	316.322	-0.81357	1.4978e-06	5.3885e-06	TRUE	881912	PA1930	chemotaxis transducer
gene-PA1931	28.2814	57.3797	-1.0207	0.0085683	0.018185	TRUE	879192	PA1931	ferredoxin
gene-PA1939	1319.9	2382.1	-0.85181	2.6921e-12	1.6569e-11	TRUE	877670	PA1939	hypothetical protein
gene-PA1940	96.1149	135.722	-0.49783	0.016946	0.033703	TRUE	879429	PA1940	hypothetical protein
gene-PA1941	355.158	517.964	-0.54439	0.00033007	0.00089965	TRUE	881869	PA1941	hypothetical protein
gene-PA1943	179.474	315.203	-0.81251	1.0366e-06	3.8008e-06	TRUE	880691	PA1943	hypothetical protein
gene-PA1944	604.394	479.324	0.33449	0.018415	0.036322	TRUE	879995	PA1944	hypothetical protein
gene-PA1946	251.839	465.029	-0.88482	1.1051e-08	4.9591e-08	TRUE	878276	rbsB	ribose ABC transporter substrate-binding protein
gene-PA1947	234.914	405.765	-0.78852	4.2373e-07	1.615e-06	TRUE	880680	rbsA	ribose transporter RbsA
gene-PA1949	238.48	454.94	-0.93181	1.1412e-06	4.1704e-06	TRUE	877981	rbsR	ribose operon repressor RbsR
gene-PA1950	349.915	687.572	-0.97451	1.7304e-07	6.9532e-07	TRUE	880829	rbsK	ribokinase
gene-PA1951	86.529	174.371	-1.0109	6.5298e-07	2.4461e-06	TRUE	880745	PA1951	hypothetical protein
gene-PA1959	801.006	132.838	2.5921	9.5613e-63	5.6884e-61	TRUE	877690	bacA	undecaprenyl-diphosphatase
gene-PA1960	304.463	108.621	1.487	7.9268e-17	6.7063e-16	TRUE	878582	PA1960	hypothetical protein
gene-PA1964	1380.48	945.881	0.54544	1.8049e-05	5.8128e-05	TRUE	880663	PA1964	ABC-F family ATPase
gene-PA1967	44.2175	86.0696	-0.96089	0.00034331	0.00093344	TRUE	877791	PA1967	hypothetical protein
gene-PA1969	434.898	239.131	0.86287	3.928e-08	1.6796e-07	TRUE	878387	PA1969	hypothetical protein
gene-PA1971	152.046	64.6102	1.2347	1.0704e-07	4.4043e-07	TRUE	879216	braZ	branched-chain amino acid transport system 3 carrier protein
gene-PA1972	537.301	58.1454	3.208	5.8098e-69	4.0691e-67	TRUE	881487	PA1972	hypothetical protein
gene-PA1973	475.721	345.484	0.4615	0.0016818	0.0040993	TRUE	878011	pqqF	coenzyme PQQ synthesis protein F
gene-PA1977	82.1828	124.949	-0.60443	0.0063636	0.013933	TRUE	878077	PA1977	hypothetical protein
gene-PA1978	43.9532	124.368	-1.5006	1.0506e-09	5.237e-09	TRUE	880879	PA1978	glycerol metabolism activator
gene-PA1984	118.742	76.5898	0.63261	0.0055717	0.012341	TRUE	880413	exaC	NAD+ dependent aldehyde dehydrogenase ExaC
gene-PA1991	181.982	244.762	-0.42758	0.016111	0.032194	TRUE	878317	PA1991	iron-containing alcohol dehydrogenase
gene-PA1992	282.38	522.529	-0.88787	1.5944e-09	7.8206e-09	TRUE	880217	ercS	sensor histidine kinase
gene-PA1993	217.694	125.595	0.79353	1.4491e-05	4.7107e-05	TRUE	880155	PA1993	hypothetical protein
gene-PA1997	347.352	759.611	-1.1289	1.1738e-15	9.1993e-15	TRUE	879127	PA1997	acetoacetyl-CoA synthetase
gene-PA1998	209.871	497.798	-1.2461	2.3929e-12	1.481e-11	TRUE	-	-	-
gene-PA1999	437.505	767.102	-0.81012	7.1532e-09	3.2602e-08	TRUE	-	-	-
gene-PA2000	390.468	865.165	-1.1478	1.8019e-16	1.4946e-15	TRUE	-	-	-
gene-PA2001	899.376	2144.7	-1.2538	4.2093e-16	3.415e-15	TRUE	879046	atoB	acetyl-CoA acetyltransferase
gene-PA2002	176.327	415.576	-1.2369	3.3239e-12	2.0255e-11	TRUE	878784	PA2002	hypothetical protein
gene-PA2003	87.4714	172.17	-0.97695	2.4706e-06	8.6299e-06	TRUE	879996	bdhA	3-hydroxybutyrate dehydrogenase
gene-PA2006	136.745	249.437	-0.86719	1.6586e-06	5.9361e-06	TRUE	878919	PA2006	major facilitator superfamily transporter
gene-PA2007	275.652	655.742	-1.2503	6.2784e-09	2.8852e-08	TRUE	879853	maiA	maleylacetoacetate isomerase
gene-PA2008	853.674	2284.64	-1.4202	2.6542e-29	4.5607e-28	TRUE	878748	fahA	fumarylacetoacetase
gene-PA2009	798.392	3070.47	-1.9433	3.5803e-46	1.2864e-44	TRUE	877745	hmgA	homogentisate 1,2-dioxygenase
gene-PA2010	183.516	291.485	-0.66752	5.5977e-05	0.00016953	TRUE	879546	PA2010	transcriptional regulator
gene-PA2011	317.879	1026.43	-1.6911	4.1983e-33	8.5089e-32	TRUE	878857	liuE	3-hydroxy-3-isohexenylglutaryl-CoA/hydroxy-methylglutaryl-CoA lyase
gene-PA2012	975.613	3612.17	-1.8885	2.4578e-33	5.0742e-32	TRUE	879012	liuD	methylcrotonyl-CoA carboxylase subunit alpha
gene-PA2013	272.606	1027.76	-1.9146	4.0291e-34	8.7082e-33	TRUE	879128	liuC	gamma-carboxygeranoyl-CoA hydratase
gene-PA2014	779.658	3273.3	-2.0698	3.7556e-41	1.1481e-39	TRUE	878244	liuB	methylcrotonyl-CoA carboxylase subunit beta
gene-PA2015	1542.71	8262.05	-2.421	8.0734e-62	4.6531e-60	TRUE	879167	liuA	isovaleryl-CoA dehydrogenase
gene-PA2016	108.547	396.645	-1.8695	8.3911e-27	1.2685e-25	TRUE	878723	liuR	liu genes regulator
gene-PA2017	156.527	329.119	-1.0722	3.1651e-07	1.2333e-06	TRUE	878787	PA2017	hypothetical protein
gene-PA2018	2892.9	679.285	2.0904	8.22e-51	3.4196e-49	TRUE	878882	PA2018	multidrug efflux protein
gene-PA2019	1587.35	393.778	2.0112	1.1237e-50	4.6055e-49	TRUE	878839	PA2019	multidrug efflux lipoprotein
gene-PA2020	351.018	177.627	0.98269	7.9474e-05	0.00023667	TRUE	880025	PA2020	transcriptional regulator
gene-PA2023	3000.28	1780.58	0.75275	8.9254e-08	3.702e-07	TRUE	879968	galU	UTP-glucose-1-phosphate uridylyltransferase
gene-PA2024	136.305	280.604	-1.0417	2.5441e-09	1.2262e-08	TRUE	878003	PA2024	ring-cleaving dioxygenase
gene-PA2025	1404.66	3070.34	-1.1282	9.4533e-15	7.0397e-14	TRUE	878570	gor	glutathione reductase
gene-PA2027	8.94501	164.269	-4.1988	2.0563e-42	6.5015e-41	TRUE	878062	PA2027	hypothetical protein
gene-PA2028	38.6814	80.4356	-1.0562	0.0001446	0.00041584	TRUE	878562	PA2028	transcriptional regulator
gene-PA2032	315.667	234.097	0.4313	0.0078298	0.016772	TRUE	878564	PA2032	transcriptional regulator
gene-PA2035	157.252	233.318	-0.56922	0.0017361	0.0042206	TRUE	878145	PA2035	thiamine pyrophosphate protein
gene-PA2039	109.553	32.5901	1.7491	2.4357e-07	9.6467e-07	TRUE	878065	PA2039	hypothetical protein
gene-PA2040	782.7	1681.07	-1.1028	1.7739e-12	1.1154e-11	TRUE	878105	PA2040	glutamine synthetase
gene-PA2041	157.271	289.121	-0.87842	3.4547e-07	1.3367e-06	TRUE	878455	PA2041	amino acid permease
gene-PA2042	1188.82	376.408	1.6592	9.1355e-27	1.3698e-25	TRUE	878429	PA2042	serine/threonine transporter SstT
gene-PA2044	716.733	367.2	0.96487	6.2293e-12	3.7181e-11	TRUE	877614	PA2044	hypothetical protein
gene-PA2047	123.259	210.261	-0.77049	3.5733e-05	0.00011107	TRUE	877874	PA2047	transcriptional regulator
gene-PA2049	867.198	581.929	0.57552	2.8685e-05	9.0332e-05	TRUE	878210	PA2049	hypothetical protein
gene-PA2062	360.406	173.727	1.0528	1.179e-10	6.3703e-10	TRUE	877838	PA2062	pyridoxal-phosphate dependent protein
gene-PA2063	202.649	81.8946	1.3071	4.9857e-11	2.7864e-10	TRUE	877894	PA2063	hypothetical protein
gene-PA2069	170.265	124.095	0.45634	0.021783	0.042438	TRUE	877951	PA2069	carbamoyl transferase
gene-PA2071	1847.55	1135.64	0.70211	2.4732e-08	1.0741e-07	TRUE	879566	fusA2	elongation factor G
gene-PA2079	108.572	164.245	-0.5972	0.0023942	0.0056929	TRUE	878467	PA2079	amino acid permease
gene-PA2080	192.451	267.661	-0.47592	0.0045267	0.010177	TRUE	877856	kynU	kynureninase KynU
gene-PA2103	83.1932	127.164	-0.61215	0.0043919	0.0098983	TRUE	877899	PA2103	molybdopterin biosynthesis protein MoeB
gene-PA2104	384.993	119.962	1.6823	3.9907e-23	4.8743e-22	TRUE	877985	PA2104	cysteine synthase
gene-PA2105	271.781	108.708	1.322	3.8126e-13	2.5416e-12	TRUE	878854	PA2105	acetyltransferase
gene-PA2106	216.193	127.042	0.76701	3.3333e-05	0.00010402	TRUE	877733	PA2106	hypothetical protein
gene-PA2109	42.3387	16.0106	1.4029	0.014161	0.028575	TRUE	878701	PA2109	hypothetical protein
gene-PA2110	253.293	78.1335	1.6968	2.5914e-18	2.4057e-17	TRUE	879174	PA2110	hypothetical protein
gene-PA2111	469.938	301.273	0.6414	1.2654e-05	4.1354e-05	TRUE	877648	PA2111	hypothetical protein
gene-PA2112	336.027	116.206	1.5319	2.2101e-18	2.0586e-17	TRUE	879110	PA2112	hypothetical protein
gene-PA2113	336.648	119.406	1.4954	1.0441e-17	9.2289e-17	TRUE	879972	opdO	pyroglutatmate porin OpdO
gene-PA2114	647.783	253.711	1.3523	2.3459e-20	2.4961e-19	TRUE	879899	PA2114	major facilitator superfamily transporter
gene-PA2115	110.255	63.8234	0.78869	0.00071697	0.0018555	TRUE	879162	PA2115	transcriptional regulator
gene-PA2116	261.704	57.3788	2.1893	5.9906e-28	9.4432e-27	TRUE	878087	PA2116	hypothetical protein
gene-PA2117	169.288	121.651	0.47673	0.017234	0.034215	TRUE	879932	PA2117	hypothetical protein
gene-PA2118	232.852	97.4771	1.2563	5.7124e-11	3.1702e-10	TRUE	879834	ada	O6-methylguanine-DNA methyltransferase
gene-PA2119	397.025	698.284	-0.81458	7.0674e-09	3.2264e-08	TRUE	879863	PA2119	alcohol dehydrogenase
gene-PA2121	112.176	379.509	-1.7584	2.4259e-23	2.9961e-22	TRUE	878089	PA2121	transcriptional regulator
gene-PA2122	108.706	305.997	-1.4931	6.6385e-17	5.6422e-16	TRUE	879644	PA2122	hypothetical protein
gene-PA2123	124.746	238.227	-0.93335	5.1309e-07	1.9458e-06	TRUE	877612	PA2123	transcriptional regulator
gene-PA2126	58.0186	137.741	-1.2474	2.1939e-07	8.7329e-07	TRUE	878585	PA2126	hypothetical protein
gene-PA2127	193.398	390.291	-1.013	2.9752e-10	1.537e-09	TRUE	878618	PA2127	hypothetical protein
gene-PA2137	26.5612	179.964	-2.7603	1.09e-11	6.4088e-11	TRUE	880271	PA2137	hypothetical protein
gene-PA2138	166.715	612.212	-1.8766	3.6885e-33	7.5308e-32	TRUE	880451	PA2138	multifunctional non-homologous end joining protein LigD
gene-PA2142	38.0421	75.7253	-0.99318	0.00092988	0.0023601	TRUE	881828	PA2142	short-chain dehydrogenase
gene-PA2143	8.8031	29.5983	-1.7494	0.0003592	0.00097329	TRUE	881819	PA2143	hypothetical protein
gene-PA2144	247.609	432.515	-0.80468	1.5969e-07	6.4399e-07	TRUE	881812	glgP	glycogen phosphorylase
gene-PA2147	111.151	217.485	-0.9684	5.1619e-07	1.9549e-06	TRUE	881554	katE	catalase HPII
gene-PA2150	43.6683	87.3955	-1.001	0.00016584	0.00047201	TRUE	881375	PA2150	non-homologous end joining protein Ku
gene-PA2151	220.183	477.787	-1.1177	3.1563e-13	2.122e-12	TRUE	881366	PA2151	alpha-1,4-glucan:maltose-1-phosphate maltosyltransferase
gene-PA2152	407.536	1033.55	-1.3426	9.8745e-23	1.1903e-21	TRUE	881356	PA2152	trehalose synthase
gene-PA2153	273.918	846.113	-1.6271	2.224e-29	3.8454e-28	TRUE	881350	glgB	1,4-alpha-glucan branching protein GlgB
gene-PA2158	90.9466	137.946	-0.60101	0.0049082	0.010981	TRUE	881293	PA2158	alcohol dehydrogenase
gene-PA2159	31.8121	80.7557	-1.344	2.1491e-05	6.8378e-05	TRUE	881284	PA2159	hypothetical protein
gene-PA2160	248.515	572.777	-1.2046	7.5401e-16	5.9685e-15	TRUE	881269	PA2160	glycosyl hydrolase
gene-PA2162	300.595	548.547	-0.8678	4.0902e-09	1.9359e-08	TRUE	880963	PA2162	malto-oligosyltrehalose synthase
gene-PA2163	197.666	384.263	-0.95903	3.0345e-09	1.4537e-08	TRUE	880953	PA2163	4-alpha-glucanotransferase
gene-PA2164	145.751	273.109	-0.90597	3.2135e-07	1.2495e-06	TRUE	880986	PA2164	glycosyl hydrolase
gene-PA2165	143.206	255.501	-0.83523	2.3624e-06	8.2675e-06	TRUE	881026	PA2165	glycogen synthase
gene-PA2166	15.5206	82.6289	-2.4125	1.237e-11	7.2582e-11	TRUE	881051	PA2166	hypothetical protein
gene-PA2167	301.168	576.444	-0.93661	1.9495e-10	1.0282e-09	TRUE	881151	PA2167	hypothetical protein
gene-PA2168	84.8517	208.925	-1.3	4.8709e-11	2.7305e-10	TRUE	881206	PA2168	hypothetical protein
gene-PA2169	39.2216	70.7487	-0.85106	0.0035369	0.0081235	TRUE	879772	PA2169	hypothetical protein
gene-PA2171	110.895	183.93	-0.72996	0.00019148	0.00054247	TRUE	881230	PA2171	hypothetical protein
gene-PA2172	147.87	274.865	-0.89439	1.2627e-06	4.5935e-06	TRUE	881273	PA2172	hypothetical protein
gene-PA2173	27.7833	67.8999	-1.2892	3.6934e-05	0.00011474	TRUE	881327	PA2173	hypothetical protein
gene-PA2174	4.854	13.8411	-1.5117	0.024927	0.04774	TRUE	881424	PA2174	hypothetical protein
gene-PA2175	16.9133	50.5286	-1.5789	1.9002e-05	6.0916e-05	TRUE	880402	PA2175	hypothetical protein
gene-PA2176	108.98	327.271	-1.5864	5.0365e-19	4.9148e-18	TRUE	880367	PA2176	hypothetical protein
gene-PA2177	347.484	704.962	-1.0206	5.7446e-13	3.766e-12	TRUE	880261	PA2177	sensor/response regulator hybrid protein
gene-PA2180	106.985	198.15	-0.88919	3.7049e-06	1.2772e-05	TRUE	880081	PA2180	hypothetical protein
gene-PA2190	55.8412	94.1664	-0.75388	0.0041309	0.0093713	TRUE	882079	PA2190	hypothetical protein
gene-PA2193	114.621	42.1559	1.4431	3.5914e-07	1.3857e-06	TRUE	882197	hcnA	hydrogen cyanide synthase subunit HcnA
gene-PA2194	399.215	187.635	1.0892	1.5282e-11	8.8911e-11	TRUE	882182	hcnB	hydrogen cyanide synthase subunit HcnB
gene-PA2195	451.339	283.718	0.66975	1.2449e-05	4.0734e-05	TRUE	882196	hcnC	hydrogen cyanide synthase subunit HcnC
gene-PA2196	71.1763	43.691	0.70406	0.010048	0.020932	TRUE	881967	PA2196	transcriptional regulator
gene-PA2204	767.863	270.39	1.5058	2.5562e-25	3.5095e-24	TRUE	877884	PA2204	ABC transporter
gene-PA2206	65.3863	112.095	-0.77766	0.00071022	0.0018389	TRUE	880713	PA2206	transcriptional regulator
gene-PA2209	30.713	56.7542	-0.88588	0.0043692	0.0098512	TRUE	879682	PA2209	hypothetical protein
gene-PA2210	67.4333	117.719	-0.80381	0.00055344	0.0014554	TRUE	881935	PA2210	major facilitator superfamily transporter
gene-PA2211	36.6674	90.2334	-1.2992	2.0649e-06	7.2909e-06	TRUE	880752	PA2211	hypothetical protein
gene-PA2212	61.6836	106.332	-0.78562	0.0010369	0.0026185	TRUE	881915	PA2212	4-hydroxythreonine-4-phosphate dehydrogenase
gene-PA2223	65.659	96.4699	-0.55509	0.016421	0.032789	TRUE	879227	PA2223	hypothetical protein
gene-PA2229	80.1843	126.661	-0.65958	0.0028249	0.0066007	TRUE	880669	PA2229	hypothetical protein
gene-PA2230	181.979	71.8217	1.3413	1.3699e-10	7.3378e-10	TRUE	879728	PA2230	hypothetical protein
gene-PA2237	859.008	652.054	0.39768	0.0032713	0.0075513	TRUE	879704	pslG	biofilm formation protein PslG
gene-PA2239	622.802	463.674	0.42566	0.0024601	0.0058319	TRUE	882276	pslI	biofilm formation protein PslI
gene-PA2240	543.202	336.617	0.69038	2.5643e-06	8.9403e-06	TRUE	882251	pslJ	biofilm formation protein PslJ
gene-PA2241	364.94	246.668	0.56509	0.0026223	0.0061768	TRUE	880828	pslK	biofilm formation protein PslL
gene-PA2242	542.539	321.978	0.75277	3.7419e-07	1.4388e-06	TRUE	880701	pslL	hypothetical protein
gene-PA2243	155.975	95.4684	0.70822	0.0014725	0.0036319	TRUE	878322	pslM	FAD-binding dehydrogenase
gene-PA2244	176.721	487.975	-1.4653	6.3833e-20	6.6514e-19	TRUE	880773	pslN	hypothetical protein
gene-PA2246	15.3776	55.8223	-1.86	5.3162e-07	2.0092e-06	TRUE	879548	bkdR	Bkd operon transcriptional regulator BkdR
gene-PA2247	1564.34	4140.34	-1.4042	2.3227e-26	3.3999e-25	TRUE	877901	bkdA1	2-oxoisovalerate dehydrogenase subunit alpha
gene-PA2248	1282.78	3470.19	-1.4357	1.7306e-29	3.0302e-28	TRUE	879226	bkdA2	2-oxoisovalerate dehydrogenase subunit beta
gene-PA2249	1431.53	3437.01	-1.2636	5.1708e-25	7.0123e-24	TRUE	880679	bkdB	branched-chain alpha-keto acid dehydrogenase complex lipoamide acyltransferase
gene-PA2250	1656.94	3411.59	-1.0419	1.4261e-14	1.0507e-13	TRUE	878470	lpdV	branched-chain alpha-keto acid dehydrogenase complex dihydrolipoyl dehydrogenase
gene-PA2252	674.032	80.7411	3.0614	1.6071e-74	1.3077e-72	TRUE	878283	PA2252	AGCS sodium/alanine/glycine symporter
gene-PA2253	271.518	160.181	0.76134	1.1625e-05	3.8129e-05	TRUE	878133	ansA	L-asparaginase I
gene-PA2258	149.154	47.4514	1.6523	9.3073e-13	5.988e-12	TRUE	878030	ptxR	HTH-type transcriptional regulator PtxR
gene-PA2259	262.031	674.593	-1.3643	1.5476e-20	1.679e-19	TRUE	877811	ptxS	transcriptional regulator PtxS
gene-PA2260	43.5273	164.149	-1.915	2.3225e-16	1.9123e-15	TRUE	877758	PA2260	hypothetical protein
gene-PA2261	78.0462	173.135	-1.1495	4.0044e-08	1.7109e-07	TRUE	877834	PA2261	2-ketogluconate kinase
gene-PA2262	67.7958	162.111	-1.2577	5.5246e-09	2.5622e-08	TRUE	877717	PA2262	2-ketogluconate transporter
gene-PA2263	87.672	181.626	-1.0508	3.3686e-07	1.3052e-06	TRUE	877698	PA2263	2-hydroxyacid dehydrogenase
gene-PA2265	343.045	444.069	-0.37239	0.010911	0.022526	TRUE	879537	PA2265	gluconate dehydrogenase
gene-PA2267	150.334	222.778	-0.56744	0.001674	0.0040821	TRUE	877649	PA2267	transcriptional regulator
gene-PA2273	65.3829	103.449	-0.66194	0.0039688	0.0090369	TRUE	882298	soxR	redox-sensitive transcriptional activator SoxR
gene-PA2274	30.7131	9.68691	1.6647	0.00031214	0.00085455	TRUE	882293	PA2274	hypothetical protein
gene-PA2275	91.9452	56.8518	0.69357	0.017108	0.034013	TRUE	879532	PA2275	alcohol dehydrogenase
gene-PA2281	535.329	170.231	1.6529	7.0083e-26	9.9012e-25	TRUE	878288	PA2281	transcriptional regulator
gene-PA2282	72.0622	23.0455	1.6448	1.1022e-07	4.5207e-07	TRUE	878167	PA2282	hypothetical protein
gene-PA2283	226.798	120.198	0.916	0.023012	0.044629	TRUE	878172	PA2283	hypothetical protein
gene-PA2285	95.485	33.1584	1.5259	0.00039135	0.0010537	TRUE	878202	PA2285	hypothetical protein
gene-PA2289	258.558	161.354	0.68026	9.8824e-05	0.000291	TRUE	878189	PA2289	hypothetical protein
gene-PA2294	34.9372	61.214	-0.8091	0.0075104	0.016169	TRUE	877955	PA2294	ABC transporter ATP-binding protein
gene-PA2295	26.1432	45.7622	-0.80772	0.017748	0.035134	TRUE	879766	PA2295	ABC transporter permease
gene-PA2296	62.7206	96.2039	-0.61716	0.013966	0.028244	TRUE	877583	PA2296	hypothetical protein
gene-PA2298	163.925	393.494	-1.2633	1.5196e-14	1.1151e-13	TRUE	878526	PA2298	oxidoreductase
gene-PA2299	67.0341	120.007	-0.84015	0.00026567	0.0007335	TRUE	879591	PA2299	transcriptional regulator
gene-PA2300	252.072	165.915	0.6034	0.00050866	0.001344	TRUE	878587	chiC	chitinase
gene-PA2302	3257.7	5030.08	-0.62673	9.8258e-08	4.0572e-07	TRUE	878274	ambE	protein AmbE
gene-PA2303	224.898	383.849	-0.77127	1.3028e-06	4.7207e-06	TRUE	879522	ambD	protein AmbD
gene-PA2304	201.736	410.314	-1.0243	1.9512e-10	1.0282e-09	TRUE	879754	ambC	protein AmbC
gene-PA2305	1315.87	1731.95	-0.39638	0.0011708	0.0029312	TRUE	878073	ambB	protein AmbB
gene-PA2308	85.3426	53.3129	0.67878	0.0089278	0.018832	TRUE	879423	PA2308	ABC transporter ATP-binding protein
gene-PA2309	103.926	54.1562	0.94036	0.0018123	0.0043998	TRUE	881973	PA2309	hypothetical protein
gene-PA2312	109.798	60.2068	0.86685	0.0003077	0.00084367	TRUE	881991	PA2312	transcriptional regulator
gene-PA2312a	61.2134	189.584	-1.6309	1.7741e-14	1.2967e-13	TRUE	17373362	PA2312a	hypothetical protein
gene-PA2317	218.626	107.451	1.0248	8.1462e-08	3.3864e-07	TRUE	883103	PA2317	oxidoreductase
gene-PA2320	269.356	431.287	-0.67913	8.6126e-06	2.8604e-05	TRUE	883124	gntR	GntR family transcriptional regulator
gene-PA2321	58.4256	108.032	-0.88678	0.00032698	0.00089211	TRUE	881898	PA2321	gluconokinase
gene-PA2322	85.5021	166.175	-0.95867	2.1943e-06	7.7136e-06	TRUE	883019	PA2322	gluconate permease
gene-PA2327	170.423	105.455	0.69249	0.00049792	0.0013182	TRUE	883075	PA2327	ABC transporter permease
gene-PA2330	668.192	514.039	0.37839	0.0062803	0.013767	TRUE	883026	PA2330	hypothetical protein
gene-PA2331	337.419	247.248	0.44858	0.0045395	0.010199	TRUE	881926	PA2331	hypothetical protein
gene-PA2338	67.5222	173.507	-1.3616	1.6328e-10	8.6868e-10	TRUE	883086	PA2338	maltose/mannitol ABC transporter substrate-binding protein
gene-PA2341	62.6059	104.457	-0.73854	0.0016718	0.0040784	TRUE	878622	PA2341	maltose ABC transporter ATP-binding protein
gene-PA2345	218.565	327.718	-0.58439	0.00024652	0.00068646	TRUE	879884	PA2345	hypothetical protein
gene-PA2347	63.9378	36.2836	0.81735	0.0094475	0.019785	TRUE	880014	PA2347	hypothetical protein
gene-PA2349	31.7605	12.504	1.3448	0.0026661	0.0062693	TRUE	881889	PA2349	hypothetical protein
gene-PA2352	141.467	59.6245	1.2465	2.2534e-08	9.8404e-08	TRUE	881920	PA2352	glycerophosphoryl diester phosphodiesterase
gene-PA2354	121.315	49.1265	1.3042	4.4182e-08	1.8805e-07	TRUE	882192	PA2354	transcriptional regulator
gene-PA2355	167.337	68.9961	1.2782	2.0221e-09	9.8404e-09	TRUE	879208	PA2355	FMNH2-dependent monooxygenase
gene-PA2356	192.037	57.7305	1.734	2.7213e-16	2.2274e-15	TRUE	879651	msuD	methanesulfonate monooxygenase
gene-PA2357	55.8514	28.7653	0.95727	0.001812	0.0043998	TRUE	882283	msuE	FMN reductase MsuE
gene-PA2358	392.483	34.5969	3.5039	2.7795e-66	1.8309e-64	TRUE	878242	PA2358	hypothetical protein
gene-PA2359	278.998	130.342	1.098	6.5776e-10	3.3236e-09	TRUE	882226	PA2359	transcriptional regulator
gene-PA2360	110.029	190.001	-0.78812	3.1255e-05	9.7979e-05	TRUE	882227	PA2360	hypothetical protein
gene-PA2361	229.564	359.19	-0.64585	5.1464e-05	0.00015654	TRUE	882236	PA2361	hypothetical protein
gene-PA2363	184.636	268.024	-0.53768	0.0018684	0.0045222	TRUE	882215	PA2363	hypothetical protein
gene-PA2364	31.1902	55.6481	-0.83524	0.0082721	0.017651	TRUE	882201	PA2364	hypothetical protein
gene-PA2365	37.0759	100.192	-1.4342	2.9313e-07	1.1487e-06	TRUE	882187	PA2365	hypothetical protein
gene-PA2366	221.457	620.536	-1.4865	1.2128e-19	1.2358e-18	TRUE	882284	PA2366	uricase
gene-PA2367	43.5266	134.159	-1.624	8.0789e-06	2.6879e-05	TRUE	881890	PA2367	hypothetical protein
gene-PA2368	13.3821	27.955	-1.0628	0.018292	0.036107	TRUE	881891	PA2368	hypothetical protein
gene-PA2369	134.09	219.316	-0.70981	0.00013937	0.00040163	TRUE	883074	PA2369	hypothetical protein
gene-PA2370	61.2028	92.3687	-0.59381	0.01842	0.036322	TRUE	883136	PA2370	hypothetical protein
gene-PA2371	212.495	353.379	-0.73379	4.3377e-06	1.487e-05	TRUE	877948	PA2371	ClpA/B-type protease
gene-PA2382	146.668	76.3471	0.94191	1.0496e-05	3.4548e-05	TRUE	880725	lldA	L-lactate dehydrogenase
gene-PA2387	60.5127	36.1632	0.74271	0.012932	0.026355	TRUE	-	-	-
gene-PA2388	368.234	230.459	0.67611	1.7076e-05	5.5124e-05	TRUE	-	-	-
gene-PA2389	144.064	62.5625	1.2033	3.7412e-08	1.6022e-07	TRUE	882270	pvdR	pyoverdine biosynthesis protein PvdR
gene-PA2390	185.986	79.6147	1.2241	2.3728e-09	1.145e-08	TRUE	882237	pvdT	pyoverdine biosynthesis protein PvdT
gene-PA2391	148.937	68.3251	1.1242	1.5757e-07	6.3591e-07	TRUE	882223	opmQ	hypothetical protein
gene-PA2406	22.1141	9.43506	1.2289	0.01538	0.030832	TRUE	879584	PA2406	hypothetical protein
gene-PA2407	68.4896	26.7386	1.357	9.2351e-06	3.0524e-05	TRUE	879560	PA2407	adhesion protein
gene-PA2416	185.244	242.885	-0.39085	0.019879	0.038961	TRUE	882861	treA	trehalase
gene-PA2428	103.672	27.5601	1.9114	2.2287e-12	1.3855e-11	TRUE	882843	PA2428	hypothetical protein
gene-PA2431	157.113	222.502	-0.50202	0.006359	0.013929	TRUE	882844	PA2431	hypothetical protein
gene-PA2432	45.4587	74.0246	-0.70345	0.012344	0.02525	TRUE	882852	bexR	bistable expression regulator BexR
gene-PA2433	25.5021	91.5803	-1.8444	3.7308e-10	1.9185e-09	TRUE	882848	PA2433	hypothetical protein
gene-PA2434	98.2971	59.5701	0.72256	0.0034189	0.0078722	TRUE	882851	PA2434	hypothetical protein
gene-PA2435	802.522	564.119	0.50854	0.00014615	0.00041986	TRUE	882849	PA2435	cation-transporting P-type ATPase
gene-PA2436	79.1272	41.6422	0.92613	0.0012353	0.0030829	TRUE	882850	PA2436	hypothetical protein
gene-PA2437	162.241	82.3437	0.97841	2.5573e-06	8.9215e-06	TRUE	882935	PA2437	hypothetical protein
gene-PA2438	265.419	107.471	1.3043	1.401e-12	8.8997e-12	TRUE	882853	PA2438	hypothetical protein
gene-PA2439	467.232	250.666	0.89837	4.5434e-09	2.134e-08	TRUE	882936	PA2439	hypothetical protein
gene-PA2441	475.724	709.419	-0.57651	3.3008e-05	0.00010318	TRUE	882933	PA2441	hypothetical protein
gene-PA2443	424.65	333.527	0.34847	0.0243	0.046734	TRUE	882930	sdaA	L-serine dehydratase
gene-PA2445	697.637	347.563	1.0052	1.7839e-12	1.1204e-11	TRUE	882927	gcvP2	glycine dehydrogenase
gene-PA2446	26.4712	13.1611	1.0081	0.024021	0.046293	TRUE	882928	gcvH2	glycine cleavage system protein H
gene-PA2449	454.712	305.735	0.57267	0.00015939	0.00045459	TRUE	882923	PA2449	transcriptional regulator
gene-PA2460	16.4157	6.4213	1.3541	0.024211	0.04661	TRUE	882945	PA2460	hypothetical protein
gene-PA2461	56.0637	26.3001	1.092	0.00063315	0.0016486	TRUE	882913	PA2461	hypothetical protein
gene-PA2462	2524.44	1898.69	0.41096	0.00061499	0.0016066	TRUE	882914	PA2462	hypothetical protein
gene-PA2464	143.09	221.421	-0.62987	0.0054007	0.011991	TRUE	882957	PA2464	hypothetical protein
gene-PA2467	99.6645	63.8209	0.64305	0.016748	0.033345	TRUE	882971	foxR	anti-sigma factor FoxR
gene-PA2468	54.6709	33.0403	0.72654	0.017327	0.034387	TRUE	882912	foxI	ECF sigma factor FoxI
gene-PA2470	63.7858	97.739	-0.6157	0.010226	0.021256	TRUE	882920	gtdA	gentisate 1,2-dioxygenase
gene-PA2475	174.717	313.351	-0.84276	6.2082e-07	2.3304e-06	TRUE	879833	PA2475	cytochrome P450
gene-PA2478	341.395	205.813	0.73011	5.2509e-06	1.7857e-05	TRUE	882175	PA2478	thiol:disulfide interchange protein DsbD
gene-PA2481	584.192	1613.28	-1.4655	5.497e-29	9.2447e-28	TRUE	879888	PA2481	hypothetical protein
gene-PA2482	438.016	996.604	-1.186	3.8298e-18	3.5317e-17	TRUE	879889	PA2482	cytochrome C
gene-PA2483	517.789	1107.85	-1.0973	1.8044e-16	1.4946e-15	TRUE	880030	PA2483	hypothetical protein
gene-PA2484	249.878	392.042	-0.64978	3.527e-05	0.00010982	TRUE	880031	PA2484	hypothetical protein
gene-PA2491	515.811	697.202	-0.43473	0.00123	0.0030712	TRUE	880416	PA2491	oxidoreductase
gene-PA2494	168.799	103.678	0.7032	0.00040835	0.0010952	TRUE	882884	mexF	resistance-nodulation-cell division (RND) multidrug efflux transporter MexF
gene-PA2495	120.757	70.6944	0.77244	0.0008605	0.0021972	TRUE	882885	oprN	multidrug efflux outer membrane protein OprN
gene-PA2497	62.4446	101.904	-0.70657	0.0035468	0.0081428	TRUE	882887	PA2497	transcriptional regulator
gene-PA2502	185.341	83.5478	1.1495	1.2681e-08	5.6765e-08	TRUE	882814	PA2502	hypothetical protein
gene-PA2504	67.9006	120.105	-0.82279	0.00058677	0.001535	TRUE	882987	PA2504	hypothetical protein
gene-PA2510	116.221	163.886	-0.49582	0.014552	0.029321	TRUE	882821	catR	transcriptional regulator CatR
gene-PA2519	61.6617	139.668	-1.1796	2.964e-07	1.1598e-06	TRUE	882893	xylS	transcriptional regulator XylS
gene-PA2525	717.849	255.795	1.4887	1.2253e-24	1.6376e-23	TRUE	878719	PA2525	hypothetical protein
gene-PA2526	1282.6	328.352	1.9658	2.3233e-46	8.4572e-45	TRUE	882888	PA2526	resistance-nodulation-cell division (RND) efflux transporter
gene-PA2527	1437.62	453.069	1.6659	6.9558e-36	1.6447e-34	TRUE	882889	PA2527	resistance-nodulation-cell division (RND) efflux transporter
gene-PA2528	961.485	288.839	1.735	1.3496e-34	2.975e-33	TRUE	882937	PA2528	resistance-nodulation-cell division (RND) efflux membrane fusion protein
gene-PA2539	366.299	552.947	-0.59412	0.0039639	0.0090332	TRUE	882944	PA2539	hypothetical protein
gene-PA2540	1102.79	1781.22	-0.69171	3.1497e-08	1.3573e-07	TRUE	880577	PA2540	hypothetical protein
gene-PA2541	372.435	485.805	-0.38339	0.010505	0.02176	TRUE	880578	PA2541	CDP-alcohol phosphatidyltransferase
gene-PA2542	801.921	590.846	0.44068	0.0012949	0.0032201	TRUE	879814	PA2542	hypothetical protein
gene-PA2543	510.919	321.758	0.66712	7.4304e-06	2.4889e-05	TRUE	879815	PA2543	hypothetical protein
gene-PA2544	163.401	274.503	-0.7484	1.935e-05	6.1897e-05	TRUE	878893	PA2544	hypothetical protein
gene-PA2548	97.5216	50.0683	0.96182	0.00035524	0.00096304	TRUE	880491	PA2548	hypothetical protein
gene-PA2549	492.587	248.43	0.98754	1.0915e-10	5.9091e-10	TRUE	880492	PA2549	hypothetical protein
gene-PA2550	830.526	3179.3	-1.9366	1.1002e-16	9.237e-16	TRUE	882904	PA2550	acyl-CoA dehydrogenase
gene-PA2551	273.913	731.631	-1.4174	9.572e-23	1.1564e-21	TRUE	882905	PA2551	transcriptional regulator
gene-PA2552	704.103	2130	-1.597	7.3937e-20	7.6324e-19	TRUE	878531	PA2552	acyl-CoA dehydrogenase
gene-PA2553	863.96	2744.18	-1.6673	4.4573e-26	6.4058e-25	TRUE	878532	PA2553	acyl-CoA thiolase
gene-PA2554	397.596	1453.22	-1.8699	1.9224e-23	2.3849e-22	TRUE	882742	PA2554	short-chain dehydrogenase
gene-PA2555	991.663	3079.65	-1.6348	3.4306e-36	8.3989e-35	TRUE	882743	PA2555	AMP-binding protein
gene-PA2556	162.405	298.753	-0.87936	2.7768e-07	1.0912e-06	TRUE	882748	PA2556	transcriptional regulator
gene-PA2557	331.176	1034.96	-1.6439	6.7391e-32	1.3223e-30	TRUE	882749	PA2557	AMP-binding protein
gene-PA2559a	17.3307	4.25156	2.0273	0.0016143	0.003947	TRUE	17373363	PA2559a	hypothetical protein
gene-PA2561	585.042	300.174	0.96274	0.0075906	0.016304	TRUE	882739	PA2561	methyl-accepting chemotaxis protein CtpH
gene-PA2562	3197.79	1574.87	1.0218	2.1331e-17	1.8616e-16	TRUE	882732	PA2562	hypothetical protein
gene-PA2563	179.536	92.828	0.95164	1.6782e-06	5.9945e-06	TRUE	882733	PA2563	sulfate transporter
gene-PA2567	589.026	974.822	-0.72681	3.4874e-08	1.497e-07	TRUE	882795	PA2567	hypothetical protein
gene-PA2569	64.6536	29.1611	1.1487	0.00014852	0.00042507	TRUE	880016	PA2569	hypothetical protein
gene-PA2571	201.524	349.592	-0.79472	1.4471e-06	5.2162e-06	TRUE	878108	PA2571	two-component sensor
gene-PA2572	329.109	656.347	-0.99589	8.3348e-09	3.78e-08	TRUE	878109	PA2572	two-component response regulator
gene-PA2573	457.875	1075.83	-1.2324	1.0513e-19	1.0772e-18	TRUE	878704	PA2573	chemotaxis transducer
gene-PA2575	245.987	355.357	-0.53069	0.00083551	0.0021422	TRUE	879686	PA2575	hypothetical protein
gene-PA2577	94.043	219.141	-1.2205	3.6383e-10	1.8726e-09	TRUE	880008	PA2577	transcriptional regulator
gene-PA2578	53.1741	116.38	-1.13	2.362e-06	8.2675e-06	TRUE	880009	PA2578	acetyltransferase
gene-PA2579	414.753	247.589	0.7443	2.4515e-06	8.5741e-06	TRUE	879140	kynA	tryptophan 2,3-dioxygenase
gene-PA2584	302.439	194.438	0.63733	0.00010741	0.00031527	TRUE	880388	pgsA	CDP-diacylglycerol--glycerol-3-phosphate 3-phosphatidyltransferase
gene-PA2585	1161.71	762.978	0.60654	2.9418e-06	1.025e-05	TRUE	880581	uvrC	excinuclease ABC subunit C
gene-PA2588	210.218	132.863	0.66195	0.0003841	0.0010357	TRUE	879541	PA2588	transcriptional regulator
gene-PA2594	278.986	166.659	0.7433	1.6357e-05	5.2896e-05	TRUE	882300	PA2594	hypothetical protein
gene-PA2601	120.586	247.182	-1.0355	2.0664e-08	9.0456e-08	TRUE	882307	PA2601	transcriptional regulator
gene-PA2610	124.645	74.8138	0.73644	0.0011243	0.0028225	TRUE	882316	PA2610	hypothetical protein
gene-PA2611	1098.46	702.144	0.64564	0.00014415	0.00041477	TRUE	882317	cysG	siroheme synthase
gene-PA2612	1929.67	1159.08	0.73537	4.3804e-09	2.068e-08	TRUE	882318	serS	serine--tRNA ligase
gene-PA2613	1549.88	843.799	0.87719	7.8064e-12	4.6245e-11	TRUE	882319	PA2613	recombination factor protein RarA
gene-PA2614	639.839	341.111	0.90747	2.4868e-10	1.2944e-09	TRUE	882320	lolA	outer-membrane lipoprotein carrier protein
gene-PA2615	3681.27	2065.49	0.83372	2.1125e-10	1.11e-09	TRUE	882321	ftsK	DNA translocase FtsK
gene-PA2618	190.82	311.569	-0.70734	0.0014835	0.0036513	TRUE	882324	PA2618	arginyl-tRNA--protein transferase
gene-PA2619	83.1777	17.5772	2.2425	2.5359e-08	1.0996e-07	TRUE	882325	infA	translation initiation factor IF-1
gene-PA2620	7298.8	12145.9	-0.73474	2.8432e-10	1.4744e-09	TRUE	882326	clpA	ATP-binding protease component ClpA
gene-PA2622	92.8336	206.796	-1.1555	0.001473	0.0036319	TRUE	882328	cspD	cold-shock protein CspD
gene-PA2623	5769.99	10163.7	-0.81679	6.9041e-08	2.8983e-07	TRUE	882329	icd	isocitrate dehydrogenase
gene-PA2624	4823.02	6518.14	-0.43452	0.0010821	0.0027241	TRUE	882330	idh	isocitrate dehydrogenase
gene-PA2626	1039.51	607.555	0.77482	5.0418e-09	2.3541e-08	TRUE	882332	trmU	tRNA-specific 2-thiouridylase MnmA
gene-PA2627	256.752	176.664	0.53936	0.0018922	0.0045746	TRUE	882333	PA2627	high frequency lysogenization protein HflD
gene-PA2629	1691.92	341.558	2.3085	1.2662e-64	8.0527e-63	TRUE	882336	purB	adenylosuccinate lyase
gene-PA2630	766.149	141.29	2.439	3.8164e-34	8.3134e-33	TRUE	882337	PA2630	hypothetical protein
gene-PA2634	2951.24	3627.97	-0.29784	0.011447	0.023554	TRUE	882341	aceA	isocitrate lyase
gene-PA2635	142.48	100.249	0.50717	0.018386	0.03628	TRUE	882342	PA2635	hypothetical protein
gene-PA2637	201.637	147.12	0.45477	0.017829	0.035282	TRUE	882344	nuoA	NADH-quinone oxidoreductase subunit A
gene-PA2639	2115.46	1289.74	0.7139	9.1165e-09	4.1177e-08	TRUE	882346	nuoD	NADH:-quinone oxidoreductase subunit C/D
gene-PA2640	375.851	212.707	0.82129	2.7134e-07	1.0716e-06	TRUE	882347	nuoE	NADH-quinone oxidoreductase subunit E
gene-PA2641	1444.28	954.992	0.59679	2.9797e-06	1.0362e-05	TRUE	882348	nuoF	NADH dehydrogenase I subunit F
gene-PA2642	3569.34	1947.86	0.87377	4.3137e-13	2.8618e-12	TRUE	882349	nuoG	NADH-quinone oxidoreductase subunit G
gene-PA2643	795.067	411.634	0.94971	6.0905e-12	3.6471e-11	TRUE	882350	nuoH	NADH-quinone oxidoreductase subunit H
gene-PA2645	219.953	134.713	0.7073	8.3821e-05	0.00024908	TRUE	882354	nuoJ	NADH-quinone oxidoreductase subunit J
gene-PA2646	49.2858	26.3331	0.9043	0.0070413	0.015266	TRUE	882355	nuoK	NADH-quinone oxidoreductase subunit K
gene-PA2647	1708.04	869.033	0.97486	1.6404e-14	1.2006e-13	TRUE	882356	nuoL	NADH-quinone oxidoreductase subunit L
gene-PA2648	950.797	478.983	0.98916	3.9599e-13	2.6366e-12	TRUE	882357	nuoM	NADH-quinone oxidoreductase subunit M
gene-PA2649	1014.32	507.411	0.99929	1.7798e-11	1.029e-10	TRUE	882358	nuoN	NADH-quinone oxidoreductase subunit N
gene-PA2651	755.273	1015.35	-0.42691	0.013728	0.027783	TRUE	882360	PA2651	hypothetical protein
gene-PA2653	598.94	131.459	2.1878	1.1512e-42	3.6818e-41	TRUE	882362	PA2653	transporter
gene-PA2655	829.017	17.8838	5.5347	1.3603e-30	2.5173e-29	TRUE	882364	PA2655	hypothetical protein
gene-PA2656	1053.87	620.872	0.76333	8.8997e-09	4.0263e-08	TRUE	882365	PA2656	two-component sensor
gene-PA2657	882.203	579.646	0.60594	5.7796e-06	1.9535e-05	TRUE	882366	PA2657	two-component response regulator
gene-PA2658	391.859	223.411	0.81064	0.00012449	0.000361	TRUE	882367	PA2658	hypothetical protein
gene-PA2659	1099.04	724.922	0.60035	0.00084168	0.002153	TRUE	882368	PA2659	hypothetical protein
gene-PA2660	317.605	223.841	0.50476	0.002128	0.0051031	TRUE	882369	PA2660	hypothetical protein
gene-PA2661	110.64	68.1068	0.70001	0.0028731	0.006699	TRUE	882370	PA2661	hypothetical protein
gene-PA2662	179.196	107.219	0.74098	0.017673	0.035024	TRUE	882371	PA2662	hypothetical protein
gene-PA2664	438.662	105.63	2.0541	1.5199e-33	3.1497e-32	TRUE	882373	fhp	flavohemoprotein
gene-PA2665	176.609	320.517	-0.85984	2.7473e-07	1.0827e-06	TRUE	882374	PA2665	anaerobic nitric oxide reductase transcriptional regulator
gene-PA2666	44.4126	22.7937	0.96234	0.0049667	0.011099	TRUE	882375	PA2666	6-carboxytetrahydropterin synthase QueD
gene-PA2679	201.745	533.339	-1.4025	3.7467e-14	2.6783e-13	TRUE	882388	PA2679	hypothetical protein
gene-PA2685	2172.54	1613.62	0.42908	0.00041771	0.0011192	TRUE	879130	PA2685	hypothetical protein
gene-PA2687	112.911	73.7741	0.614	0.0074627	0.01608	TRUE	882765	pfeS	two-component sensor histidine kinase PfeS
gene-PA2691	106.134	228.749	-1.1079	3.6654e-09	1.7423e-08	TRUE	882897	PA2691	hypothetical protein
gene-PA2692	90.2193	179.394	-0.99162	1.3237e-06	4.7903e-06	TRUE	882825	PA2692	transcriptional regulator
gene-PA2695	197.39	132.118	0.57923	0.0019956	0.0048049	TRUE	882711	PA2695	hypothetical protein
gene-PA2699	86.0938	151.075	-0.81128	0.00012181	0.00035415	TRUE	882623	PA2699	hypothetical protein
gene-PA2704	116.754	229.944	-0.9778	1.146e-07	4.6832e-07	TRUE	882796	PA2704	transcriptional regulator
gene-PA2707	602.028	1089.38	-0.8556	9.6286e-11	5.2333e-10	TRUE	882657	PA2707	hypothetical protein
gene-PA2708	178.663	500.626	-1.4865	9.0958e-21	9.9856e-20	TRUE	882612	PA2708	hypothetical protein
gene-PA2709	467.418	905.81	-0.9545	2.8895e-12	1.773e-11	TRUE	882613	cysK	cysteine synthase A
gene-PA2710	72.9961	128.499	-0.81586	0.00030277	0.00083098	TRUE	878932	PA2710	hypothetical protein
gene-PA2711	89.7515	152.346	-0.76335	0.000306	0.0008394	TRUE	878933	PA2711	spermidine/putrescine-binding protein
gene-PA2713	74.6274	108.107	-0.53469	0.023245	0.045033	TRUE	882564	PA2713	hypothetical protein
gene-PA2717	192.656	319.476	-0.72968	7.4313e-06	2.4889e-05	TRUE	882669	cpo	chloroperoxidase
gene-PA2718	88.4466	148.436	-0.74696	0.00035176	0.00095406	TRUE	882714	PA2718	transcriptional regulator
gene-PA2725	583.038	979.126	-0.7479	1.3907e-08	6.1906e-08	TRUE	882650	PA2725	chaperone
gene-PA2729	308.291	434.006	-0.49342	0.00082107	0.0021119	TRUE	882570	PA2729	hypothetical protein
gene-PA2730	510.759	345.908	0.56225	0.00014858	0.00042507	TRUE	882628	PA2730	hypothetical protein
gene-PA2732	2140.27	1570.01	0.44702	0.00024702	0.00068748	TRUE	882706	PA2732	hypothetical protein
gene-PA2733	174.552	127.756	0.45026	0.023597	0.045588	TRUE	882707	PA2733	hypothetical protein
gene-PA2734	905.816	580.732	0.64135	1.4589e-06	5.2517e-06	TRUE	882624	PA2734	hypothetical protein
gene-PA2735	1493.45	1089.78	0.45461	0.00027066	0.00074654	TRUE	882625	PA2735	restriction-modification system protein
gene-PA2737	448.093	648.021	-0.53224	0.00025803	0.00071456	TRUE	882953	PA2737	hypothetical protein
gene-PA2738	587.083	880.145	-0.58418	2.5104e-05	7.9462e-05	TRUE	882954	himA	integration host factor subunit alpha
gene-PA2739	3451.01	1641.27	1.0722	1.0206e-18	9.7526e-18	TRUE	882969	pheT	phenylalanine--tRNA ligase subunit beta
gene-PA2740	1415.28	573.457	1.3033	2.5987e-23	3.2024e-22	TRUE	882970	pheS	phenylalanine--tRNA ligase subunit alpha
gene-PA2741	14580.4	3519.58	2.0506	8.2039e-37	2.0822e-35	TRUE	882982	rplT	50S ribosomal protein L20
gene-PA2743	9434.04	3503.3	1.4292	7.5952e-09	3.4559e-08	TRUE	879427	infC	translation initiation factor IF-3
gene-PA2744	4173.89	2161.97	0.94905	2.4187e-15	1.8535e-14	TRUE	882972	thrS	threonine--tRNA ligase
gene-PA2745	400.585	189.288	1.0815	1.2605e-11	7.3803e-11	TRUE	882973	PA2745	hydrolase
gene-PA2747	56.1779	324.06	-2.5282	1.064e-14	7.8809e-14	TRUE	882962	PA2747	hypothetical protein
gene-PA2751	261.851	408.738	-0.64243	0.0026613	0.0062634	TRUE	882942	PA2751	hypothetical protein
gene-PA2753	57.6333	159.053	-1.4645	1.6256e-10	8.657e-10	TRUE	882735	PA2753	hypothetical protein
gene-PA2754	365.785	1346.17	-1.8798	3.9555e-43	1.3027e-41	TRUE	882724	PA2754	hypothetical protein
gene-PA2755	1791.58	384.798	2.2191	1.9775e-61	1.1165e-59	TRUE	882725	eco	ecotin
gene-PA2755a	4.01957	13.2273	-1.7184	0.017534	0.034761	TRUE	17373334	PA2755a	hypothetical protein
gene-PA2756	182.818	288.679	-0.65906	0.00029963	0.00082275	TRUE	882793	PA2756	hypothetical protein
gene-PA2761	62.7488	12.5045	2.3271	2.428e-10	1.2674e-09	TRUE	882730	PA2761	hypothetical protein
gene-PA2765	481.067	272.048	0.82238	7.0362e-08	2.9493e-07	TRUE	882740	PA2765	hypothetical protein
gene-PA2770	283.229	139.054	1.0263	2.2214e-08	9.7162e-08	TRUE	878781	PA2770	isomerase
gene-PA2774	213.552	161.463	0.40338	0.023823	0.045975	TRUE	882745	PA2774	hypothetical protein
gene-PA2776	383.974	1011.06	-1.3968	5.7237e-24	7.3479e-23	TRUE	880542	PA2776	hypothetical protein
gene-PA2777	413.374	686.72	-0.73228	1.8558e-07	7.419e-07	TRUE	882780	PA2777	hypothetical protein
gene-PA2779	977.055	424.574	1.2024	3.5629e-18	3.2911e-17	TRUE	882762	PA2779	hypothetical protein
gene-PA2780	114.694	207.828	-0.8576	1.0053e-05	3.3167e-05	TRUE	882763	PA2780	hypothetical protein
gene-PA2781	58.4359	132.783	-1.1841	5.9842e-07	2.2509e-06	TRUE	882770	PA2781	hypothetical protein
gene-PA2786	35.6107	17.5552	1.0204	0.011256	0.023188	TRUE	882758	PA2786	hypothetical protein
gene-PA2788	541.966	1094.37	-1.0138	2.0993e-10	1.1041e-09	TRUE	882783	PA2788	chemotaxis transducer
gene-PA2790	102.166	240.278	-1.2338	7.3643e-11	4.0383e-10	TRUE	882775	PA2790	hypothetical protein
gene-PA2793	397.163	288.168	0.46282	0.0026689	0.0062731	TRUE	878824	PA2793	hypothetical protein
gene-PA2796	926.104	1834.48	-0.98612	5.3943e-10	2.7332e-09	TRUE	882755	tal	transaldolase B
gene-PA2798	1769.47	1160.04	0.60915	9.0284e-07	3.3325e-06	TRUE	878822	PA2798	two-component response regulator
gene-PA2800	823.837	517.784	0.67001	1.0171e-06	3.7343e-06	TRUE	879842	PA2800	hypothetical protein
gene-PA2805	41.4287	137.048	-1.726	1.0364e-07	4.273e-07	TRUE	880390	PA2805	hypothetical protein
gene-PA2806	324.931	132.938	1.2894	1.3429e-13	9.2995e-13	TRUE	880562	PA2806	7-cyano-7-deazaguanine reductase
gene-PA2810	135.17	87.0095	0.63553	0.0025797	0.0060947	TRUE	880411	copS	two-component sensor CopS
gene-PA2812	260.389	191.249	0.44522	0.011918	0.02445	TRUE	880277	PA2812	ABC transporter ATP-binding protein
gene-PA2813	207.405	274.796	-0.40591	0.015112	0.030327	TRUE	880278	PA2813	glutathione S-transferase
gene-PA2815	3726.11	8613.9	-1.209	7.0014e-21	7.7323e-20	TRUE	882805	PA2815	acyl-CoA dehydrogenase
gene-PA2821	245.736	430.945	-0.8104	1.4431e-07	5.8537e-07	TRUE	879868	PA2821	glutathione S-transferase
gene-PA2823	397.87	266.995	0.57548	0.00023371	0.00065308	TRUE	878677	PA2823	hypothetical protein
gene-PA2825	563.837	2310.28	-2.0347	8.7603e-55	4.1428e-53	TRUE	878886	ospR	transcriptional regulator
gene-PA2826	553.623	2500.31	-2.1751	3.6085e-62	2.124e-60	TRUE	878841	PA2826	glutathione peroxidase
gene-PA2827	124.079	255.499	-1.0421	2.443e-08	1.0618e-07	TRUE	878842	PA2827	methionine sulfoxide reductase B
gene-PA2828	729.001	238.295	1.6132	7.9882e-28	1.2521e-26	TRUE	878850	PA2828	aminotransferase
gene-PA2829	66.5257	22.4975	1.5641	6.4214e-07	2.4088e-06	TRUE	878851	PA2829	hypothetical protein
gene-PA2830	2752.59	1087.29	1.3401	1.1048e-20	1.2057e-19	TRUE	882810	htpX	protease HtpX
gene-PA2831	402.41	297.288	0.43681	0.0042295	0.0095636	TRUE	882811	PA2831	hypothetical protein
gene-PA2834	218.16	346.614	-0.66794	0.0021421	0.0051332	TRUE	882806	PA2834	transcriptional regulator
gene-PA2840	5179.61	1087.01	2.2525	7.7392e-73	5.9474e-71	TRUE	882823	PA2840	ATP-dependent RNA helicase
gene-PA2842	149.221	109.005	0.45305	0.024765	0.047462	TRUE	880258	PA2842	hypothetical protein
gene-PA2846	63.3498	92.8398	-0.5514	0.026259	0.04986	TRUE	879095	PA2846	transcriptional regulator
gene-PA2850	64.1952	103.525	-0.68944	0.004047	0.0091884	TRUE	882604	ohr	organic hydroperoxide resistance protein
gene-PA2851	3719.95	852.741	2.1251	9.2671e-64	5.8267e-62	TRUE	882605	efp	elongation factor P
gene-PA2853	1708.28	5190.11	-1.6032	3.8757e-07	1.484e-06	TRUE	879851	oprI	outer membrane lipoprotein OprI
gene-PA2854	1884.96	1318.51	0.51563	3.9828e-05	0.00012311	TRUE	879852	PA2854	hypothetical protein
gene-PA2855	23.773	9.93912	1.2581	0.010395	0.021557	TRUE	878553	PA2855	hypothetical protein
gene-PA2858	674.783	473.199	0.51198	0.00022364	0.00062812	TRUE	880446	PA2858	hypothetical protein
gene-PA2860	560.674	295.575	0.92364	1.3515e-06	4.8812e-06	TRUE	879612	PA2860	hypothetical protein
gene-PA2862	344.574	1270.55	-1.8826	8.7554e-33	1.7489e-31	TRUE	882662	lipA	lactonizing lipase
gene-PA2863	59.0136	144.556	-1.2925	2.4634e-06	8.6102e-06	TRUE	882663	lipH	lipase chaperone
gene-PA2865	816.532	353.851	1.2064	6.7184e-18	6.0641e-17	TRUE	879946	PA2865	glycosylase
gene-PA2867	1099.79	1504.14	-0.45172	0.00033829	0.00092023	TRUE	882595	PA2867	chemotaxis transducer
gene-PA2868	24.5267	57.2348	-1.2225	0.0021734	0.0052035	TRUE	882630	PA2868	hypothetical protein
gene-PA2873	273.198	185.943	0.55509	0.00082989	0.0021308	TRUE	882644	PA2873	protein-glutamine gamma-glutamyltransferase
gene-PA2874	147.494	93.2462	0.66154	0.0013388	0.0033189	TRUE	882614	PA2874	hypothetical protein
gene-PA2876	335.112	136.579	1.2949	5.4369e-14	3.8518e-13	TRUE	882585	pyrF	orotidine 5'-phosphate decarboxylase
gene-PA2877	124.484	177.322	-0.51041	0.0076942	0.016501	TRUE	882586	PA2877	transcriptional regulator
gene-PA2879	130.508	395.611	-1.5999	4.6244e-12	2.7933e-11	TRUE	882675	PA2879	transcriptional regulator
gene-PA2886	198.783	150.296	0.40339	0.02613	0.049649	TRUE	882608	atuA	hypothetical protein
gene-PA2891	178.37	126.231	0.4988	0.006953	0.015098	TRUE	882709	atuF	geranyl-CoA carboxylase subunit alpha
gene-PA2895	427.198	705.329	-0.72339	2.7645e-07	1.0872e-06	TRUE	882601	PA2895	hypothetical protein
gene-PA2897	1125	2775.54	-1.3028	4.7804e-19	4.6731e-18	TRUE	882790	PA2897	transcriptional regulator
gene-PA2900	478.501	290.829	0.71835	1.3346e-06	4.8265e-06	TRUE	882565	PA2900	hypothetical protein
gene-PA2901	171.927	70.7705	1.2806	4.724e-09	2.2151e-08	TRUE	882566	PA2901	hypothetical protein
gene-PA2902	247.796	173.637	0.51307	0.0030664	0.0071229	TRUE	882637	PA2902	hypothetical protein
gene-PA2903	470.02	288.057	0.70637	2.5116e-06	8.7677e-06	TRUE	882638	cobJ	precorrin-3 methylase CobJ
gene-PA2904	195.477	99.9105	0.96829	9.3266e-07	3.438e-06	TRUE	882688	cobI	precorrin-2 C(20)-methyltransferase
gene-PA2906	492.488	301.843	0.70629	1.5833e-06	5.6775e-06	TRUE	882651	PA2906	oxidoreductase
gene-PA2907	287.504	215.117	0.41846	0.011248	0.02318	TRUE	882678	cobL	precorrin-6y-dependent methyltransferase CobL
gene-PA2909	76.8856	43.3078	0.82809	0.0025085	0.0059391	TRUE	882686	PA2909	cobalt-precorrin-6x reductase
gene-PA2910	76.1308	27.1879	1.4855	8.2396e-07	3.0556e-06	TRUE	882687	PA2910	manganese efflux pump MntP
gene-PA2911	216.191	111.446	0.95596	7.2046e-05	0.00021571	TRUE	882591	PA2911	TonB-dependent receptor
gene-PA2913	92.6872	41.2469	1.1681	7.7971e-06	2.5973e-05	TRUE	882645	PA2913	hypothetical protein
gene-PA2915	204.663	354.941	-0.79433	1.4543e-06	5.2387e-06	TRUE	882596	PA2915	hypothetical protein
gene-PA2916	95.0401	46.2331	1.0396	5.0663e-05	0.00015445	TRUE	882597	PA2916	hypothetical protein
gene-PA2917	382.903	154.055	1.3135	2.1569e-15	1.6635e-14	TRUE	882557	PA2917	transcriptional regulator
gene-PA2918	62.8088	148.552	-1.2419	2.6699e-08	1.1559e-07	TRUE	882558	PA2918	short-chain dehydrogenase
gene-PA2920	496.765	923.466	-0.8945	1.0285e-08	4.6341e-08	TRUE	882572	PA2920	chemotaxis transducer
gene-PA2932	93.1669	50.7488	0.87644	0.00060377	0.001578	TRUE	878999	morB	morphinone reductase
gene-PA2933	75.8269	45.2695	0.74417	0.006248	0.013707	TRUE	882658	PA2933	major facilitator superfamily transporter
gene-PA2937	7.89723	24.5357	-1.6355	0.0022204	0.0053024	TRUE	882717	PA2937	hypothetical protein
gene-PA2938	63.7676	145.573	-1.1908	1.0801e-07	4.4398e-07	TRUE	882791	PA2938	transporter
gene-PA2939	894.273	1526.79	-0.77171	5.6871e-09	2.631e-08	TRUE	882792	PA2939	aminopeptidase
gene-PA2944	890.521	576.092	0.62835	2.0427e-06	7.2172e-06	TRUE	882831	cobN	cobaltochelatase subunit CobN
gene-PA2945	426.804	317.659	0.4261	0.0049374	0.011038	TRUE	882832	PA2945	cobalamin biosynthesis protein CobW
gene-PA2946	278.956	404.097	-0.53466	0.00057278	0.0015013	TRUE	882835	PA2946	hypothetical protein
gene-PA2947	42.8258	25.2592	0.76167	0.024681	0.047334	TRUE	882836	PA2947	hypothetical protein
gene-PA2950	5301.15	977.005	2.4399	5.5264e-84	5.3645e-82	TRUE	882931	PA2950	reductase
gene-PA2952	2679.08	2143.18	0.32198	0.0075685	0.016275	TRUE	880158	etfB	electron transfer flavoprotein subunit beta
gene-PA2956	308.756	115.931	1.4132	9.2926e-15	6.9294e-14	TRUE	880199	PA2956	hypothetical protein
gene-PA2957	830.066	171.82	2.2723	7.3497e-51	3.0808e-49	TRUE	880200	PA2957	transcriptional regulator
gene-PA2959	620.304	224.06	1.4691	1.0389e-22	1.2496e-21	TRUE	879116	PA2959	hypothetical protein
gene-PA2960	105.199	54.5522	0.94741	8.414e-05	0.00024976	TRUE	880378	pilZ	type 4 fimbrial biogenesis protein PilZ
gene-PA2961	864.59	317.111	1.447	2.7862e-15	2.1293e-14	TRUE	880379	holB	DNA polymerase III subunit delta'
gene-PA2962	529.109	256.34	1.0455	2.2069e-12	1.3735e-11	TRUE	878730	tmk	thymidylate kinase
gene-PA2963	969.363	352.834	1.458	1.1077e-19	1.1329e-18	TRUE	880487	PA2963	hypothetical protein
gene-PA2964	834.38	311.462	1.4216	1.4537e-20	1.5802e-19	TRUE	880488	pabC	4-amino-4-deoxychorismate lyase
gene-PA2965	3096.29	899.573	1.7832	1.1392e-45	4.0404e-44	TRUE	879894	fabF1	3-oxoacyl-ACP synthase
gene-PA2966	768.566	204.459	1.9104	4.7713e-20	4.981e-19	TRUE	879895	acpP	acyl carrier protein
gene-PA2967	4988.56	1453.79	1.7788	4.6055e-37	1.1797e-35	TRUE	880433	fabG	3-oxoacyl-[acyl-carrier-protein] reductase FabG
gene-PA2968	3865.8	747.36	2.3709	1.561e-75	1.3086e-73	TRUE	880434	fabD	malonyl CoA-ACP transacylase
gene-PA2969	988.723	402.596	1.2962	4.1056e-21	4.5799e-20	TRUE	880143	plsX	phosphate acyltransferase
gene-PA2971	5909.91	913.281	2.694	4.9542e-100	7.2135e-98	TRUE	879798	PA2971	hypothetical protein
gene-PA2972	84.1632	53.3347	0.65811	0.011294	0.023247	TRUE	879799	PA2972	hypothetical protein
gene-PA2977	547.443	247.917	1.1428	2.6398e-14	1.9043e-13	TRUE	880517	murB	UDP-N-acetylenolpyruvoylglucosamine reductase
gene-PA2978	136.677	65.2918	1.0658	0.0099779	0.020802	TRUE	880168	ptpA	phosphotyrosine protein phosphatase
gene-PA2979	412.984	263.37	0.649	2.8728e-05	9.0417e-05	TRUE	880169	kdsB	3-deoxy-manno-octulosonate cytidylyltransferase
gene-PA2981	248.481	134.309	0.88757	8.7132e-07	3.2226e-06	TRUE	880503	lpxK	tetraacyldisaccharide 4'-kinase
gene-PA2982	217.102	78.6386	1.4651	1.8152e-13	1.2415e-12	TRUE	878710	PA2982	hypothetical protein
gene-PA2983	276.173	133.09	1.0532	1.4235e-09	7.0012e-09	TRUE	878711	PA2983	translocation protein TolQ
gene-PA2985	161.212	90.8362	0.82762	5.6539e-05	0.00017095	TRUE	880136	PA2985	hypothetical protein
gene-PA2986	771.258	256.995	1.5855	1.445e-19	1.4537e-18	TRUE	880596	PA2986	hypothetical protein
gene-PA2987	847.961	517.051	0.71369	1.0033e-07	4.1398e-07	TRUE	880597	PA2987	lipoprotein-releasing system ABC transporter ATP-binding protein
gene-PA2988	1398.97	646.397	1.1139	5.189e-11	2.8971e-10	TRUE	880587	PA2988	hypothetical protein
gene-PA2990	213.211	289.704	-0.44229	0.0069574	0.015098	TRUE	878678	PA2990	phosphodiesterase
gene-PA2991	1323.27	867.948	0.60843	1.8068e-06	6.429e-06	TRUE	878679	sth	soluble pyridine nucleotide transhydrogenase
gene-PA2993	575.375	232.983	1.3043	8.9021e-18	7.9434e-17	TRUE	880127	PA2993	hypothetical protein
gene-PA2994	720.908	277.299	1.3784	2.8342e-21	3.2266e-20	TRUE	878840	nqrF	Na(+)-translocating NADH-quinone reductase subunit F
gene-PA2995	289.591	97.2044	1.5749	1.3866e-17	1.2197e-16	TRUE	880456	nqrE	Na(+)-translocating NADH-quinone reductase subunit E
gene-PA2996	253.246	122.988	1.042	1.3894e-06	5.0148e-06	TRUE	880457	nqrD	Na(+)-translocating NADH-quinone reductase subunit D
gene-PA2997	502.767	213.552	1.2353	1.2671e-15	9.9165e-15	TRUE	880204	nqrC	Na(+)-translocating NADH-quinone reductase subunit C
gene-PA2998	696.345	315.633	1.1416	2.6388e-15	2.0194e-14	TRUE	880205	nqrB	Na(+)-translocating NADH-quinone reductase subunit B
gene-PA2999	1305.83	533.862	1.2904	1.5988e-22	1.9024e-21	TRUE	880558	nqrA	Na(+)-translocating NADH-quinone reductase subunit A
gene-PA3000	585.657	191.359	1.6138	6.7457e-26	9.5703e-25	TRUE	880559	aroP1	aromatic amino acid transporter AroP
gene-PA3001	6125.61	2376.98	1.3657	4.7923e-30	8.6091e-29	TRUE	880414	PA3001	glyceraldehyde-3-phosphate dehydrogenase
gene-PA3002	1566.41	1269.05	0.30372	0.013726	0.027783	TRUE	880415	mfd	transcription-repair coupling factor
gene-PA3003	326.625	220.134	0.56925	0.00043229	0.0011561	TRUE	880520	PA3003	hypothetical protein
gene-PA3004	532.397	252.017	1.079	1.0059e-12	6.4641e-12	TRUE	880215	PA3004	S-methyl-5'-thioinosine phosphorylase
gene-PA3005	647.248	307.75	1.0726	1.4068e-13	9.7112e-13	TRUE	880216	nagZ	beta-hexosaminidase
gene-PA3006	1328.74	2384.08	-0.84337	3.4221e-08	1.4712e-07	TRUE	879874	psrA	transcriptional regulator PsrA
gene-PA3007	726.977	979.354	-0.42992	0.001016	0.0025705	TRUE	879875	lexA	LexA repressor
gene-PA3011	4299.11	1831.43	1.2311	2.0608e-24	2.7278e-23	TRUE	880353	topA	DNA topoisomerase I
gene-PA3014	4687.5	6326.64	-0.43262	0.00066525	0.001724	TRUE	878680	faoA	fatty acid oxidation complex subunit alpha
gene-PA3015	125.245	205.158	-0.71197	0.00013957	0.00040199	TRUE	878681	PA3015	hypothetical protein
gene-PA3017	171.561	482.729	-1.4925	8.7346e-21	9.6081e-20	TRUE	879099	PA3017	hypothetical protein
gene-PA3018	75.9171	42.2992	0.84379	0.0024086	0.005722	TRUE	878860	PA3018	hypothetical protein
gene-PA3019	1238.17	478.446	1.3718	9.3263e-25	1.2555e-23	TRUE	878861	PA3019	ABC transporter ATP-binding protein
gene-PA3021	168.016	285.787	-0.76635	8.9519e-06	2.9659e-05	TRUE	878769	PA3021	hypothetical protein
gene-PA3023	528.87	1480.63	-1.4852	1.3621e-22	1.6278e-21	TRUE	882986	PA3023	lipid kinase
gene-PA3028	509.442	745.764	-0.5498	0.00023026	0.00064442	TRUE	879359	moeA2	molybdenum cofactor biosynthesis protein A
gene-PA3029	185.77	338.658	-0.86631	0.00026178	0.0007235	TRUE	879360	moaB2	molybdopterin biosynthesis protein B
gene-PA3034	149.597	210.791	-0.49473	0.0054677	0.01213	TRUE	882977	PA3034	transcriptional regulator
gene-PA3035	31.893	63.7999	-1.0003	0.00095263	0.0024134	TRUE	882880	PA3035	glutathione S-transferase
gene-PA3038	1637.25	8251.61	-2.3334	1.355e-66	9.1427e-65	TRUE	882877	PA3038	porin
gene-PA3040	197.456	916.479	-2.2146	5.742e-49	2.2217e-47	TRUE	882984	PA3040	hypothetical protein
gene-PA3041	254.888	866.372	-1.7651	1.0426e-25	1.4567e-24	TRUE	882874	PA3041	hypothetical protein
gene-PA3042	177.215	669.792	-1.9182	4.0398e-21	4.5156e-20	TRUE	882875	PA3042	hypothetical protein
gene-PA3043	467.668	811.807	-0.79565	5.8637e-09	2.7082e-08	TRUE	882872	PA3043	deoxyguanosinetriphosphate triphosphohydrolase
gene-PA3045	12.1303	28.8096	-1.2479	0.0067393	0.014704	TRUE	882868	PA3045	two-component response regulator
gene-PA3048	1573.84	635.081	1.3093	3.4795e-24	4.5513e-23	TRUE	882879	PA3048	ribosomal RNA large subunit methyltransferase K/L
gene-PA3049	14.8189	37.1052	-1.3242	0.0049233	0.011011	TRUE	882866	rmf	ribosome modulation factor
gene-PA3050	812.772	340.705	1.2543	8.8944e-18	7.9434e-17	TRUE	882867	pyrD	dihydroorotate dehydrogenase
gene-PA3052	433.163	634.391	-0.55046	0.00014644	0.00042026	TRUE	882865	PA3052	hypothetical protein
gene-PA3058	465.961	260.924	0.83658	3.4694e-08	1.4904e-07	TRUE	879929	pelG	pellicle/biofilm biosynthesis Wzx-like polysaccharide transporter PelG
gene-PA3059	1027.21	736.792	0.4794	0.00055793	0.0014658	TRUE	879152	pelF	pellicle/biofilm biosynthesis glycosyltransferase PelF
gene-PA3060	626.675	394.182	0.66886	2.1593e-06	7.6e-06	TRUE	879153	pelE	pellicle/biofilm biosynthesis protein PelE
gene-PA3068	4545.34	3223.45	0.49578	3.3225e-05	0.00010374	TRUE	878664	gdhB	NAD-specific glutamate dehydrogenase
gene-PA3069	377.561	172.851	1.1272	6.4984e-12	3.8703e-11	TRUE	878738	PA3069	hypothetical protein
gene-PA3073	160.565	111.69	0.52366	0.013301	0.026996	TRUE	879108	PA3073	hypothetical protein
gene-PA3074	365.362	261.976	0.47989	0.002164	0.0051832	TRUE	879109	PA3074	hypothetical protein
gene-PA3075	282.328	187.841	0.58786	0.0003514	0.00095356	TRUE	878347	PA3075	hypothetical protein
gene-PA3076	325.672	183.217	0.82986	4.2382e-07	1.615e-06	TRUE	878348	PA3076	hypothetical protein
gene-PA3077	169.809	79.3085	1.0984	1.4339e-07	5.8251e-07	TRUE	882974	PA3077	two-component response regulator
gene-PA3078	285.181	127.316	1.1635	4.9148e-11	2.7524e-10	TRUE	882975	PA3078	two-component sensor
gene-PA3079	723.906	2187	-1.5951	5.3659e-36	1.3022e-34	TRUE	882959	PA3079	hypothetical protein
gene-PA3080	343.961	987.552	-1.5216	2.2655e-27	3.5015e-26	TRUE	882960	PA3080	hypothetical protein
gene-PA3083	2248.37	3442.28	-0.61449	7.542e-06	2.5199e-05	TRUE	882952	pepN	aminopeptidase
gene-PA3089	196.567	434.869	-1.1456	6.9184e-13	4.5088e-12	TRUE	882737	PA3089	hypothetical protein
gene-PA3091	327.733	457.075	-0.47991	0.0010475	0.0026404	TRUE	882747	PA3091	hypothetical protein
gene-PA3097	276.369	210.438	0.3932	0.020294	0.039691	TRUE	882779	xcpX	type II secretion system protein K
gene-PA3103	774.466	1057.14	-0.44889	0.00045049	0.0012007	TRUE	877804	xcpR	type II secretion system protein E
gene-PA3104	1580.38	1103.27	0.51848	2.8628e-05	9.0205e-05	TRUE	877805	xcpP	type II secretion system protein N
gene-PA3106	500.312	185.028	1.4351	1.2914e-13	8.9654e-13	TRUE	880115	PA3106	oxidoreductase
gene-PA3107	1271.3	555.322	1.1949	2.0574e-19	2.0511e-18	TRUE	880476	metZ	O-succinylhomoserine sulfhydrylase
gene-PA3108	1969.42	718.363	1.455	7.4548e-30	1.322e-28	TRUE	880477	purF	amidophosphoribosyltransferase
gene-PA3109	343.382	191.01	0.84617	4.2844e-05	0.00013192	TRUE	879903	PA3109	hypothetical protein
gene-PA3110	783.844	396.448	0.98343	1.1327e-12	7.2537e-12	TRUE	879055	PA3110	hypothetical protein
gene-PA3111	2976.67	973.785	1.612	2.1024e-29	3.6465e-28	TRUE	879056	folC	folylpolyglutamate synthetase
gene-PA3112	3176.26	1216.08	1.3851	3.7706e-23	4.6157e-22	TRUE	877680	accD	acetyl-CoA carboxylase carboxyltransferase subunit beta
gene-PA3115	3513.16	4430.27	-0.33463	0.0072503	0.015652	TRUE	879911	fimV	motility protein FimV
gene-PA3116	373.494	137.924	1.4372	2.0414e-17	1.7843e-16	TRUE	882802	PA3116	aspartate-semialdehyde dehydrogenase
gene-PA3117	827.123	634.336	0.38286	0.0048966	0.01096	TRUE	882803	asd	aspartate-semialdehyde dehydrogenase
gene-PA3118	343.705	445.217	-0.37334	0.011947	0.0245	TRUE	882812	leuB	3-isopropylmalate dehydrogenase
gene-PA3119	102.217	196.115	-0.94006	2.3477e-06	8.2268e-06	TRUE	882813	PA3119	hypothetical protein
gene-PA3120	139.361	386.785	-1.4727	4.2533e-18	3.9027e-17	TRUE	882818	leuD	isopropylmalate isomerase small subunit
gene-PA3121	560.943	1258.71	-1.166	1.1143e-18	1.0612e-17	TRUE	882827	leuC	3-isopropylmalate dehydratase large subunit
gene-PA3122	75.348	107.481	-0.51244	0.024271	0.04671	TRUE	882828	PA3122	transcriptional regulator
gene-PA3123	55.5944	103.734	-0.89987	0.00024597	0.00068529	TRUE	878816	PA3123	hypothetical protein
gene-PA3124	132.868	215.742	-0.69931	0.00014744	0.00042268	TRUE	878817	PA3124	transcriptional regulator
gene-PA3126	483.063	144.675	1.7394	2.2217e-16	1.8347e-15	TRUE	882640	ibpA	heat-shock protein IbpA
gene-PA3127	115.457	245.483	-1.0883	5.939e-09	2.7384e-08	TRUE	882635	PA3127	hypothetical protein
gene-PA3128	125.594	228.169	-0.86133	3.4911e-06	1.2065e-05	TRUE	882636	PA3128	short-chain dehydrogenase
gene-PA3129	477.781	170.099	1.49	1.087e-20	1.1887e-19	TRUE	877973	PA3129	tRNA-dihydrouridine synthase C
gene-PA3130	98.919	68.0969	0.53866	0.024585	0.047184	TRUE	877974	PA3130	hypothetical protein
gene-PA3131	118.555	76.2061	0.63758	0.023001	0.044622	TRUE	879952	PA3131	aldolase
gene-PA3134	1439.85	776.23	0.89136	4.3873e-12	2.6559e-11	TRUE	882647	gltX	glutamate--tRNA ligase
gene-PA3135	139.063	226.879	-0.70618	7.3076e-05	0.0002182	TRUE	882648	PA3135	transcriptional regulator
gene-PA3136	565.328	59.5919	3.2459	1.2743e-74	1.0523e-72	TRUE	882602	PA3136	secretion protein
gene-PA3137	267.481	64.5114	2.0518	2.0594e-21	2.3543e-20	TRUE	882603	PA3137	major facilitator superfamily transporter
gene-PA3138	850.868	1250.31	-0.55528	0.00019468	0.00055042	TRUE	882670	uvrB	excinuclease ABC subunit B
gene-PA3139	2392.45	763.268	1.6482	1.0122e-38	2.7321e-37	TRUE	882671	PA3139	aspartate aminotransferase
gene-PA3141	3023.81	3772.6	-0.31919	0.0069042	0.01501	TRUE	882583	wbpM	nucleotide sugar epimerase/dehydratase WbpM
gene-PA3143	147.556	98.0324	0.58993	0.0067936	0.014787	TRUE	882682	PA3143	hypothetical protein
gene-PA3145	716.566	385.089	0.89591	1.4672e-10	7.8434e-10	TRUE	882697	wbpL	glycosyltransferase WbpL
gene-PA3146	560.769	235.049	1.2544	6.3176e-17	5.386e-16	TRUE	882698	wbpK	NAD-dependent epimerase/dehydratase
gene-PA3147	624.431	329.502	0.92225	1.6794e-10	8.9093e-10	TRUE	882692	wbpJ	glycosyl transferase WbpJ
gene-PA3148	1114.01	651.601	0.7737	5.2844e-09	2.4612e-08	TRUE	882693	wbpI	UDP-2,3-diacetamido-2,3-dideoxy-D-glucuronate 2-epimeras
gene-PA3149	1460.33	504.413	1.5336	3.1927e-31	6.0915e-30	TRUE	882607	wbpH	glycosyltransferase WbpH
gene-PA3150	1658.35	981.278	0.75701	1.7508e-09	8.5725e-09	TRUE	882581	wbpG	LPS biosynthesis protein WbpG
gene-PA3151	224.927	114.943	0.96853	1.5437e-07	6.2344e-07	TRUE	882582	hisF2	imidazole glycerol phosphate synthase subunit HisF
gene-PA3152	67.8287	31.9988	1.0839	0.0057031	0.012602	TRUE	882589	hisH2	imidazole glycerol phosphate synthase subunit HisH
gene-PA3153	573.384	196.65	1.5439	5.3585e-24	6.911e-23	TRUE	882590	wzx	O-antigen translocase
gene-PA3154	565.52	308.393	0.87481	1.9448e-06	6.8979e-06	TRUE	882652	wzy	B-band O-antigen polymerase
gene-PA3156	863.51	503.804	0.77735	7.7254e-09	3.5123e-08	TRUE	882593	wbpD	UDP-2-acetamido-3-amino-2,3-dideoxy-D-glucuronate N-acetyltransferase
gene-PA3157	1027.9	493.779	1.0578	2.1577e-15	1.6635e-14	TRUE	882641	PA3157	acetyltransferase
gene-PA3159	6324.46	5040.26	0.32744	0.0043178	0.0097473	TRUE	879921	wbpA	UDP-N-acetyl-d-glucosamine 6-dehydrogenase
gene-PA3160	2798.73	1807.87	0.63048	1.7505e-07	7.0288e-07	TRUE	879922	wzz	O-antigen chain length regulator
gene-PA3162	47587	10709.6	2.1517	9.699e-73	7.3513e-71	TRUE	882562	rpsA	30S ribosomal protein S1
gene-PA3163	584.479	341.075	0.77706	8.5286e-08	3.5427e-07	TRUE	878958	cmk	cytidylate kinase
gene-PA3165	923.836	544.967	0.76147	1.905e-08	8.3789e-08	TRUE	882694	hisC2	histidinol-phosphate aminotransferase
gene-PA3166	1215.61	860.839	0.49786	0.00018553	0.00052671	TRUE	882699	pheA	bifunctional chorismate mutase/prephenate dehydratase
gene-PA3167	1363.92	971.265	0.48982	0.00011351	0.00033196	TRUE	882700	serC	3-phosphoserine/phosphohydroxythreonine aminotransferase
gene-PA3169	535.364	276.685	0.95228	1.3633e-10	7.3094e-10	TRUE	882801	PA3169	methylthioribose-1-phosphate isomerase
gene-PA3177	1276.71	834.312	0.61377	1.8813e-06	6.6896e-06	TRUE	882661	PA3177	hypothetical protein
gene-PA3178	43.605	22.1251	0.97881	0.0081392	0.017401	TRUE	882704	PA3178	hypothetical protein
gene-PA3179	1439.29	646.495	1.1546	1.0684e-18	1.0193e-17	TRUE	882705	PA3179	ribosomal large subunit pseudouridine synthase B
gene-PA3181	1604.74	2393.03	-0.57649	0.0043643	0.0098442	TRUE	882580	PA3181	2-dehydro-3-deoxy-phosphogluconate aldolase
gene-PA3182	1708.38	2737.94	-0.68047	2.6052e-07	1.0303e-06	TRUE	882680	pgl	6-phosphogluconolactonase
gene-PA3183	6479.95	9250.84	-0.5136	0.0010258	0.0025929	TRUE	882681	zwf	glucose-6-phosphate 1-dehydrogenase
gene-PA3184	293.36	497.632	-0.7624	2.7579e-07	1.0853e-06	TRUE	882618	PA3184	HTH-type transcriptional regulator
gene-PA3190	223.92	310.504	-0.47163	0.0039943	0.0090798	TRUE	882901	PA3190	sugar ABC transporter substrate-binding protein
gene-PA3191	380.076	560.228	-0.55973	0.00011254	0.00032928	TRUE	882906	PA3191	two-component sensor
gene-PA3192	440.465	895.939	-1.0244	1.2166e-13	8.4675e-13	TRUE	882907	gltR	two-component response regulator GltR
gene-PA3193	1026.79	1608.97	-0.648	2.801e-07	1.0991e-06	TRUE	882908	glk	glucokinase
gene-PA3194	3353.5	6572.76	-0.97083	4.3981e-09	2.0746e-08	TRUE	882909	edd	phosphogluconate dehydratase
gene-PA3195	1273.03	5432.66	-2.0934	7.8243e-17	6.6297e-16	TRUE	882829	gapA	glyceraldehyde 3-phosphate dehydrogenase
gene-PA3199	191.233	262.864	-0.45898	0.0074793	0.016109	TRUE	882531	PA3199	hypothetical protein
gene-PA3202	86.2527	132.816	-0.62279	0.013726	0.027783	TRUE	882574	PA3202	hypothetical protein
gene-PA3205	397.275	262.401	0.59837	0.00037064	0.0010023	TRUE	882545	PA3205	hypothetical protein
gene-PA3206	321.242	213.537	0.58917	0.00042506	0.0011373	TRUE	882546	PA3206	two-component sensor
gene-PA3209	35.6279	5.92861	2.5872	1.0569e-07	4.3542e-07	TRUE	882535	PA3209	hypothetical protein
gene-PA3210	194.077	112.434	0.78755	0.00071922	0.0018604	TRUE	882536	trkH	potassium uptake protein TrkH
gene-PA3214	189.665	258.807	-0.44842	0.0083427	0.017781	TRUE	882540	PA3214	hypothetical protein
gene-PA3217	351.688	217.455	0.69358	2.0093e-05	6.4114e-05	TRUE	882555	cyaB	protein CyaB
gene-PA3220	174.858	316.386	-0.85551	4.2361e-07	1.615e-06	TRUE	882548	PA3220	transcriptional regulator
gene-PA3221	48.9318	80.4133	-0.71666	0.0075835	0.016295	TRUE	882552	csaA	molecular chaperone CsaA
gene-PA3225	359.308	641.824	-0.83696	5.4362e-09	2.5276e-08	TRUE	882530	PA3225	transcriptional regulator
gene-PA3226	185.165	271.652	-0.55295	0.00096487	0.0024422	TRUE	882463	PA3226	hydrolase
gene-PA3227	174.088	305.573	-0.8117	1.7275e-05	5.5667e-05	TRUE	882464	ppiA	peptidyl-prolyl cis-trans isomerase A
gene-PA3228	479.19	638.608	-0.41433	0.0035002	0.0080494	TRUE	882399	PA3228	ABC transporter ATP-binding protein/permease
gene-PA3232	137.644	338.578	-1.2985	5.9102e-14	4.1818e-13	TRUE	882393	PA3232	DNA polymerase III subunit epsilon
gene-PA3233	661.344	1899.73	-1.5223	2.645e-16	2.1713e-15	TRUE	882394	PA3233	hypothetical protein
gene-PA3234	2806.29	14357.3	-2.355	1.5071e-73	1.1912e-71	TRUE	882395	PA3234	acetate permease
gene-PA3235	218.086	1204	-2.4649	7.0009e-22	8.1378e-21	TRUE	882396	PA3235	hypothetical protein
gene-PA3236	133.542	225.771	-0.75757	4.3415e-05	0.0001336	TRUE	882397	PA3236	glycine betaine-binding protein
gene-PA3238	946.031	441.975	1.0979	1.5463e-15	1.205e-14	TRUE	882401	PA3238	hypothetical protein
gene-PA3239	712.506	422.207	0.75495	1.2777e-07	5.2019e-07	TRUE	882402	PA3239	hypothetical protein
gene-PA3244	2380.4	721.309	1.7225	5.2142e-42	1.63e-40	TRUE	882407	minD	cell division inhibitor MinD
gene-PA3245	202.079	39.9975	2.3369	5.9273e-09	2.7353e-08	TRUE	882408	minE	cell division topological specificity factor MinE
gene-PA3246	229.545	51.4623	2.1572	5.8128e-25	7.8636e-24	TRUE	882409	rluA	pseudouridine synthase
gene-PA3247	749.815	944.508	-0.33303	0.011593	0.023846	TRUE	882410	PA3247	aminopeptidase
gene-PA3248	124.307	199.35	-0.68139	0.00021583	0.00060741	TRUE	882411	PA3248	hypothetical protein
gene-PA3250	312.327	543.243	-0.79854	4.8458e-06	1.654e-05	TRUE	882413	PA3250	hypothetical protein
gene-PA3253	39.1698	77.2036	-0.97893	0.00038932	0.0010487	TRUE	882416	PA3253	ABC transporter permease
gene-PA3254	118.274	159.898	-0.43502	0.022397	0.043545	TRUE	882417	PA3254	ABC transporter ATP-binding protein
gene-PA3255	128.184	211.525	-0.72261	0.010322	0.021426	TRUE	882418	PA3255	hypothetical protein
gene-PA3256	294.78	465.403	-0.65884	0.0026979	0.0063305	TRUE	882419	PA3256	oxidoreductase
gene-PA3257	4652.63	7215.24	-0.633	6.1402e-08	2.5875e-07	TRUE	882420	prc	tail-specific protease
gene-PA3258	267.633	92.8295	1.5276	6.9531e-11	3.8318e-10	TRUE	882421	PA3258	hypothetical protein
gene-PA3259	132.036	182.559	-0.46743	0.014293	0.02882	TRUE	882422	PA3259	hypothetical protein
gene-PA3262	3418.79	1865.73	0.87375	4.1152e-13	2.7367e-12	TRUE	882425	PA3262	FkbP-type peptidyl-prolyl cis-trans isomerase
gene-PA3267	1583.27	1040.19	0.60605	2.0975e-06	7.3969e-06	TRUE	882430	PA3267	hypothetical protein
gene-PA3268	725.37	172.114	2.0753	1.1138e-42	3.5828e-41	TRUE	882431	PA3268	TonB-dependent receptor
gene-PA3270	627.119	263.329	1.2519	6.8655e-08	2.8843e-07	TRUE	882433	PA3270	hypothetical protein
gene-PA3271	436.417	595.459	-0.44829	0.0017316	0.0042114	TRUE	882434	PA3271	two-component sensor
gene-PA3272	996.961	1447.85	-0.5383	2.6568e-05	8.3954e-05	TRUE	882435	PA3272	ATP-dependent DNA helicase
gene-PA3273	11.785	28.01	-1.249	0.0069071	0.015011	TRUE	882436	PA3273	hypothetical protein
gene-PA3274	16.3535	68.6868	-2.0704	2.0692e-09	1.0052e-08	TRUE	882437	PA3274	hypothetical protein
gene-PA3277	167.378	465.196	-1.4747	3.5872e-12	2.1787e-11	TRUE	882440	PA3277	short-chain dehydrogenase
gene-PA3281	55.3208	81.6971	-0.56246	0.025447	0.04855	TRUE	882444	PA3281	hypothetical protein
gene-PA3282	92.2429	135.547	-0.55529	0.010211	0.021239	TRUE	882445	PA3282	hypothetical protein
gene-PA3283	155.247	212.001	-0.44951	0.016839	0.033505	TRUE	882446	PA3283	hypothetical protein
gene-PA3285	410.396	301.214	0.44623	0.0022855	0.0054459	TRUE	882448	PA3285	ECF subfamily sigma-70 factor
gene-PA3286	1392.38	605.018	1.2025	4.403e-20	4.614e-19	TRUE	882449	PA3286	3-oxoacyl-ACP synthase
gene-PA3289	39.8704	73.2364	-0.87724	0.0015481	0.0038036	TRUE	882452	PA3289	hypothetical protein
gene-PA3290	579.415	909.504	-0.65048	9.5015e-07	3.5001e-06	TRUE	882453	PA3290	hypothetical protein
gene-PA3295	249.309	330.042	-0.40472	0.010517	0.021779	TRUE	882458	PA3295	HIT family protein
gene-PA3296	100.24	65.0062	0.6248	0.0093317	0.019587	TRUE	882459	phoA	alkaline phosphatase
gene-PA3297	1662.73	1199.15	0.47154	0.00013868	0.00039984	TRUE	882460	PA3297	ATP-dependent helicase
gene-PA3300	368.004	980.926	-1.4144	1.7696e-24	2.348e-23	TRUE	882465	fadD2	long-chain-fatty-acid--CoA ligase
gene-PA3302	151.845	253.08	-0.737	1.7112e-05	5.5176e-05	TRUE	882467	PA3302	hypothetical protein
gene-PA3307	97.1667	136.07	-0.48582	0.026196	0.049757	TRUE	882472	PA3307	hypothetical protein
gene-PA3308	2207.84	542.97	2.0237	3.2138e-54	1.507e-52	TRUE	882473	PA3308	RNA polymerase-associated protein RapA
gene-PA3309	1270.4	2123.52	-0.74117	0.00014759	0.0004229	TRUE	882474	PA3309	hypothetical protein
gene-PA3310	2535.01	165.725	3.9351	3.2982e-163	1.8249e-160	TRUE	882475	PA3310	hypothetical protein
gene-PA3311	197.8	448.601	-1.1814	4.4067e-14	3.1461e-13	TRUE	882476	PA3311	signaling protein
gene-PA3313	319.95	215.767	0.56838	0.0005672	0.0014882	TRUE	882478	PA3313	hypothetical protein
gene-PA3317	142.702	251.094	-0.81522	6.0581e-06	2.0439e-05	TRUE	882482	PA3317	hypothetical protein
gene-PA3323	32.8589	62.8916	-0.93658	0.001906	0.0046031	TRUE	882488	PA3323	hypothetical protein
gene-PA3324	123.429	171.084	-0.47102	0.01202	0.024641	TRUE	882489	PA3324	short-chain dehydrogenase
gene-PA3326	1943.4	2956.58	-0.60535	4.2069e-07	1.6075e-06	TRUE	882491	PA3326	ATP-dependent Clp protease proteolytic subunit
gene-PA3327	4727.96	6733.53	-0.51014	1.0273e-05	3.3853e-05	TRUE	882492	PA3327	non-ribosomal peptide synthetase
gene-PA3328	999.354	1310.57	-0.39113	0.0018594	0.0045045	TRUE	882493	PA3328	FAD-dependent monooxygenase
gene-PA3332	270.488	372.876	-0.46313	0.0027243	0.0063877	TRUE	882497	PA3332	hypothetical protein
gene-PA3337	488.117	914.692	-0.90606	3.802e-07	1.4588e-06	TRUE	882502	rfaD	ADP-L-glycero-D-mannoheptose-6-epimerase
gene-PA3339	319.717	202.304	0.66027	0.0033273	0.0076709	TRUE	882504	plpD	patatin-like protein
gene-PA3341	300.032	530.804	-0.82306	2.8908e-08	1.2496e-07	TRUE	882506	PA3341	transcriptional regulator
gene-PA3342	83.8039	129.608	-0.62907	0.0037622	0.0086052	TRUE	882507	PA3342	hypothetical protein
gene-PA3343	154.373	204.981	-0.40907	0.022398	0.043545	TRUE	882508	PA3343	hypothetical protein
gene-PA3344	1852.28	1039.44	0.83349	3.6772e-11	2.0825e-10	TRUE	882509	recQ	ATP-dependent DNA helicase RecQ
gene-PA3346	579.131	764.794	-0.40118	0.0026163	0.0061704	TRUE	882513	PA3346	two-component response regulator
gene-PA3348	1213.66	1656.2	-0.44852	0.0031875	0.0073794	TRUE	882515	PA3348	chemotaxis protein methyltransferase
gene-PA3349	2546.94	4687	-0.8799	1.6582e-13	1.1383e-12	TRUE	882516	PA3349	chemotaxis protein
gene-PA3350	275.23	396.913	-0.52818	0.00056868	0.0014912	TRUE	882517	PA3350	flagellar basal body P-ring biosynthesis protein FlgA
gene-PA3351	276.771	480.525	-0.79592	1.3013e-06	4.7207e-06	TRUE	882518	flgM	protein FlgM
gene-PA3352	572.633	790.028	-0.46429	0.00094893	0.0024051	TRUE	882519	PA3352	hypothetical protein
gene-PA3353	598.29	1057.94	-0.82234	6.1075e-09	2.8114e-08	TRUE	882520	PA3353	hypothetical protein
gene-PA3356	565.936	1219.08	-1.1071	5.5245e-17	4.7318e-16	TRUE	882523	PA3356	hypothetical protein
gene-PA3365	147.776	107.318	0.46152	0.025974	0.049386	TRUE	877799	PA3365	chaperone
gene-PA3366	283.838	195.173	0.54032	0.0012706	0.003164	TRUE	877816	amiE	acylamide amidohydrolase
gene-PA3369	9.29113	75.1295	-3.0155	4.4974e-09	2.116e-08	TRUE	878448	PA3369	hypothetical protein
gene-PA3385	1104.52	541.462	1.0285	1.2593e-14	9.3024e-14	TRUE	878714	amrZ	alginate and motility regulator Z
gene-PA3387	101.775	199.064	-0.96784	4.6471e-07	1.7635e-06	TRUE	880033	rhlG	3-oxoacyl-ACP reductase
gene-PA3392	168.445	306.706	-0.86458	3.7773e-07	1.4514e-06	TRUE	879824	nosZ	nitrous-oxide reductase
gene-PA3393	61.4164	102.836	-0.74365	0.0018925	0.0045746	TRUE	880013	nosD	copper-binding periplasmic protein
gene-PA3397	996.851	320.357	1.6377	3.003e-31	5.7493e-30	TRUE	879913	fpr	ferredoxin-NADP reductase
gene-PA3399	62.1433	119.911	-0.9483	0.0036196	0.0082928	TRUE	879955	PA3399	hypothetical protein
gene-PA3403	77.7904	18.8157	2.0477	1.2482e-10	6.731e-10	TRUE	879961	PA3403	hypothetical protein
gene-PA3403a	41.1464	20.8216	0.98269	0.01947	0.038229	TRUE	17373372	PA3403a	hypothetical protein
gene-PA3410	46.8355	24.5903	0.92952	0.0072161	0.01559	TRUE	878698	PA3410	ECF subfamily sigma-70 factor
gene-PA3414	111.031	160.477	-0.5314	0.0091664	0.019314	TRUE	878734	PA3414	hypothetical protein
gene-PA3415	215.675	473.819	-1.1355	1.572e-13	1.0818e-12	TRUE	878691	PA3415	branched-chain alpha-keto acid dehydrogenase subunit E2
gene-PA3416	210.182	457.619	-1.1225	1.5174e-12	9.6281e-12	TRUE	878692	PA3416	pyruvate dehydrogenase E1 component subunit beta
gene-PA3417	184.14	353.866	-0.9424	1.0683e-08	4.8015e-08	TRUE	879876	PA3417	pyruvate dehydrogenase E1 component subunit alpha
gene-PA3418	420.211	1050.46	-1.3218	8.5587e-22	9.9277e-21	TRUE	879877	ldh	leucine dehydrogenase
gene-PA3419	108.005	191.02	-0.82262	2.0584e-05	6.5606e-05	TRUE	878744	PA3419	hypothetical protein
gene-PA3420	301.181	632.898	-1.0713	2.4003e-13	1.6256e-12	TRUE	878745	PA3420	transcriptional regulator
gene-PA3426	121.776	241.902	-0.99019	6.5355e-08	2.752e-07	TRUE	879087	PA3426	enoyl-CoA hydratase
gene-PA3427	324.097	792.189	-1.2894	1.6342e-19	1.635e-18	TRUE	878922	PA3427	short-chain dehydrogenase
gene-PA3429	77.9833	161.551	-1.0508	6.0384e-07	2.2697e-06	TRUE	878948	PA3429	epoxide hydrolase
gene-PA3430	165.222	566.06	-1.7766	3.5072e-29	5.9709e-28	TRUE	878949	PA3430	aldolase
gene-PA3433	70.3608	134.309	-0.93271	2.587e-05	8.1842e-05	TRUE	878899	PA3433	transcriptional regulator
gene-PA3438	173.118	299.259	-0.78964	3.7822e-06	1.3022e-05	TRUE	878765	folE1	GTP cyclohydrolase I
gene-PA3439	76.1123	162.404	-1.0934	2.9418e-07	1.1519e-06	TRUE	877686	folX	D-erythro-7,8-dihydroneopterin triphosphate 2'-epimerase
gene-PA3441	21.8296	158.315	-2.8584	1.41e-13	9.7154e-13	TRUE	879139	PA3441	molybdopterin-binding protein
gene-PA3442	136.489	91.306	0.58001	0.0062715	0.013754	TRUE	879100	PA3442	aliphatic sulfonates ABC transporter ATP-binding subunit
gene-PA3443	98.2782	64.0405	0.61789	0.0085126	0.018095	TRUE	879101	PA3443	ABC transporter permease
gene-PA3444	280.682	193.539	0.53631	0.0012655	0.0031526	TRUE	879163	PA3444	alkanesulfonate monooxygenase
gene-PA3450	1021.34	337.66	1.5968	1.2347e-30	2.2926e-29	TRUE	877870	PA3450	antioxidant protein
gene-PA3452	1380.72	807.673	0.77358	1.3552e-09	6.695e-09	TRUE	879029	mqoA	malate:quinone oxidoreductase
gene-PA3453	179.812	118.177	0.60554	0.0019626	0.0047316	TRUE	879030	PA3453	hypothetical protein
gene-PA3454	189.634	465.204	-1.2946	4.3664e-16	3.532e-15	TRUE	878852	PA3454	acyl-CoA thiolase
gene-PA3455	653.101	1857.16	-1.5077	8.9153e-18	7.9434e-17	TRUE	878853	PA3455	hypothetical protein
gene-PA3458	79.9177	151.612	-0.9238	1.5121e-05	4.9069e-05	TRUE	879710	PA3458	transcriptional regulator
gene-PA3459	757.461	2007.08	-1.4059	3.949e-28	6.2968e-27	TRUE	879711	PA3459	glutamine amidotransferase
gene-PA3460	602.68	1841.78	-1.6116	2.2382e-35	5.2034e-34	TRUE	877868	PA3460	acetyltransferase
gene-PA3461	414.267	1115.36	-1.4289	5.4143e-16	4.3416e-15	TRUE	877869	PA3461	hypothetical protein
gene-PA3462	155.702	222.58	-0.51554	0.0035156	0.0080815	TRUE	877734	PA3462	sensor/response regulator hybrid protein
gene-PA3465	373.853	734.731	-0.97475	3.2781e-12	1.9997e-11	TRUE	877842	PA3465	hypothetical protein
gene-PA3472	393.671	144.893	1.442	6.0074e-16	4.7964e-15	TRUE	878938	PA3472	hypothetical protein
gene-PA3473	109.054	66.277	0.71846	0.0025494	0.0060282	TRUE	878939	PA3473	chloramphenicol-sensitive protein RarD
gene-PA3474	105.766	63.2428	0.74191	0.001863	0.0045113	TRUE	878975	PA3474	hypothetical protein
gene-PA3477	1160.4	1588.32	-0.45287	0.00032361	0.00088379	TRUE	878968	rhlR	transcriptional regulator RhlR
gene-PA3478	291.919	180.662	0.69227	4.7216e-05	0.00014473	TRUE	878954	rhlB	rhamnosyltransferase subunit B
gene-PA3479	423.011	172.753	1.292	1.492e-15	1.166e-14	TRUE	878955	rhlA	rhamnosyltransferase subunit A
gene-PA3480	358.732	226.514	0.6633	3.7559e-05	0.00011655	TRUE	878281	PA3480	deoxycytidine triphosphate deaminase
gene-PA3481	592.832	787.557	-0.40976	0.0021915	0.00524	TRUE	878282	PA3481	hypothetical protein
gene-PA3482	1828.11	1474.45	0.31017	0.012236	0.025038	TRUE	878831	metG	methionine--tRNA ligase
gene-PA3483	392.421	497.25	-0.34157	0.020004	0.039165	TRUE	880026	PA3483	hypothetical protein
gene-PA3484	414.74	561.327	-0.43663	0.0017229	0.0041921	TRUE	880027	PA3484	hypothetical protein
gene-PA3485	127.844	186.601	-0.54557	0.0061525	0.013514	TRUE	879938	PA3485	hypothetical protein
gene-PA3489	71.2573	27.4075	1.3785	5.368e-06	1.8233e-05	TRUE	879985	PA3489	electron transport complex subunit A
gene-PA3490	58.9852	30.0815	0.97148	0.0018457	0.0044752	TRUE	879986	PA3490	electron transport complex subunit B
gene-PA3491	598.869	289.263	1.0499	7.8248e-13	5.0696e-12	TRUE	879869	PA3491	electron transport complex subunit C
gene-PA3492	109.94	57.2264	0.94196	9.1993e-05	0.00027198	TRUE	879870	PA3492	electron transport complex subunit D
gene-PA3493	89.3334	37.4996	1.2523	2.1959e-06	7.7143e-06	TRUE	879979	PA3493	electron transport complex subunit G
gene-PA3494	63.1988	37.7404	0.74378	0.0093069	0.019557	TRUE	879980	PA3494	electron transport complex subunit E
gene-PA3495	91.9247	34.4532	1.4158	1.814e-07	7.2624e-07	TRUE	879069	nth	endonuclease III
gene-PA3500	178.231	302.481	-0.76309	8.9378e-06	2.963e-05	TRUE	879915	PA3500	hypothetical protein
gene-PA3504	212.585	350.807	-0.72264	7.8456e-06	2.6119e-05	TRUE	879169	PA3504	aldehyde dehydrogenase
gene-PA3505	62.5159	117.628	-0.91194	0.00010594	0.00031111	TRUE	879175	PA3505	L-aspartate dehydrogenase
gene-PA3506	170.501	368.824	-1.1131	1.8364e-11	1.0584e-10	TRUE	879176	PA3506	hypothetical protein
gene-PA3507	47.749	95.1539	-0.99479	0.00012275	0.00035653	TRUE	879158	PA3507	short-chain dehydrogenase
gene-PA3508	82.5629	192.511	-1.2214	1.2563e-09	6.2284e-09	TRUE	879159	PA3508	transcriptional regulator
gene-PA3509	61.7103	143.327	-1.2157	4.5048e-08	1.9158e-07	TRUE	880020	PA3509	hydrolase
gene-PA3510	17.5964	84.4685	-2.2631	2.2587e-12	1.3995e-11	TRUE	880021	PA3510	hypothetical protein
gene-PA3512	42.5489	74.0587	-0.79955	0.0043101	0.0097339	TRUE	879161	PA3512	ABC transporter permease
gene-PA3513	46.4983	124.917	-1.4257	7.1258e-09	3.2504e-08	TRUE	879966	PA3513	hypothetical protein
gene-PA3514	36.1685	111.81	-1.6282	7.6022e-10	3.8344e-09	TRUE	879967	PA3514	ABC transporter ATP-binding protein
gene-PA3515	88.5447	155.941	-0.81652	6.151e-05	0.00018547	TRUE	879992	PA3515	hypothetical protein
gene-PA3516	87.4798	123.438	-0.49676	0.023452	0.04537	TRUE	879993	PA3516	adenylosuccinate lyase
gene-PA3517	70.2173	110.472	-0.65378	0.0053828	0.011956	TRUE	879063	PA3517	adenylosuccinate lyase
gene-PA3518	37.4198	72.5785	-0.95574	0.0011405	0.0028606	TRUE	879064	PA3518	hypothetical protein
gene-PA3519	39.9945	85.2703	-1.0922	0.00019127	0.00054215	TRUE	878876	PA3519	hypothetical protein
gene-PA3526	872.75	1217.92	-0.48077	0.00019879	0.00056116	TRUE	878873	PA3526	hypothetical protein
gene-PA3529	1131.8	1489.7	-0.3964	0.0014569	0.0035954	TRUE	879942	PA3529	peroxidase
gene-PA3531	1904.65	4687.25	-1.2992	2.5821e-27	3.9796e-26	TRUE	879026	bfrB	bacterioferritin
gene-PA3533	1002.43	1385.88	-0.46731	0.00039363	0.0010588	TRUE	880011	PA3533	hypothetical protein
gene-PA3534	417.073	869.822	-1.0604	1.3079e-14	9.6487e-14	TRUE	880012	PA3534	oxidoreductase
gene-PA3535	597.863	745.507	-0.31841	0.016581	0.033048	TRUE	878979	PA3535	serine protease
gene-PA3539	244.52	161.739	0.59629	0.00060374	0.001578	TRUE	879009	PA3539	hypothetical protein
gene-PA3552	8604.69	4870.52	0.82105	2.243e-12	1.3913e-11	TRUE	879143	arnB	UDP-4-amino-4-deoxy-L-arabinose--oxoglutarate aminotransferase
gene-PA3553	4635.42	2843.2	0.70519	3.0464e-09	1.4581e-08	TRUE	878472	arnC	undecaprenyl-phosphate 4-deoxy-4-formamido-L-arabinose transferase
gene-PA3554	13398.8	7284.58	0.87919	1.2364e-11	7.2582e-11	TRUE	878473	arnA	bifunctional UDP-glucuronic acid decarboxylase/UDP-4-amino-4-deoxy-L-arabinose formyltransferase
gene-PA3555	1831.48	1048.3	0.80495	4.3313e-09	2.0466e-08	TRUE	879121	arnD	4-deoxy-4-formamido-L-arabinose-phosphoundecaprenol deformylase ArnD
gene-PA3556	3533.05	1653.2	1.0956	1.621e-19	1.6248e-18	TRUE	879122	arnT	4-amino-4-deoxy-L-arabinose lipid A transferase
gene-PA3557	435.506	230.065	0.92065	1.8495e-07	7.3995e-07	TRUE	879132	arnE	4-amino-4-deoxy-L-arabinose-phosphoundecaprenol flippase subunit ArnE
gene-PA3558	357.028	153.231	1.2203	6.1158e-11	3.3839e-10	TRUE	879133	arnF	4-amino-4-deoxy-L-arabinose-phosphoundecaprenol flippase subunit ArnF
gene-PA3559	5514.48	3942.01	0.48429	0.00030962	0.0008485	TRUE	879827	PA3559	nucleotide sugar dehydrogenase
gene-PA3562	440.289	346.227	0.34673	0.025259	0.048241	TRUE	-	-	-
gene-PA3563	278.852	377.776	-0.43803	0.0047252	0.010606	TRUE	878245	fruR	FruR family transcriptional regulator
gene-PA3565	118.885	178.878	-0.58941	0.0020473	0.0049208	TRUE	878684	PA3565	transcriptional regulator
gene-PA3567	202.228	271.652	-0.42578	0.0094075	0.019709	TRUE	878695	PA3567	oxidoreductase
gene-PA3568	453.61	2225.93	-2.2949	1.2284e-48	4.72e-47	TRUE	878696	PA3568	propionyl-CoA synthetase
gene-PA3569	157.832	762.888	-2.2731	4.7378e-48	1.7833e-46	TRUE	879097	mmsB	3-hydroxyisobutyrate dehydrogenase
gene-PA3570	544.968	2927.23	-2.4253	3.6473e-33	7.4742e-32	TRUE	878814	mmsA	methylmalonate-semialdehyde dehydrogenase
gene-PA3571	108.068	165.485	-0.61475	0.0018502	0.0044841	TRUE	878815	mmsR	transcriptional regulator MmsR
gene-PA3573	352.735	266.215	0.40599	0.0094818	0.019845	TRUE	878819	PA3573	major facilitator superfamily transporter
gene-PA3575	232.612	135.876	0.77563	1.8457e-05	5.9375e-05	TRUE	880184	PA3575	hypothetical protein
gene-PA3579	738.445	394.776	0.90346	1.2861e-10	6.9223e-10	TRUE	880178	PA3579	glycerol kinase
gene-PA3580	173.649	122.758	0.50036	0.007142	0.015456	TRUE	880151	PA3580	hypothetical protein
gene-PA3581	500.728	845.058	-0.75502	5.1397e-06	1.749e-05	TRUE	880152	glpF	glycerol uptake facilitator protein
gene-PA3582	2272.9	7324.53	-1.6882	2.6289e-13	1.7761e-12	TRUE	880162	glpK	glycerol kinase
gene-PA3583	268.638	428.035	-0.67207	1.2728e-05	4.1573e-05	TRUE	880163	glpR	glycerol-3-phosphate regulon repressor
gene-PA3587	245.719	664.488	-1.4352	4.134e-22	4.8461e-21	TRUE	880220	metR	transcriptional regulator MetR
gene-PA3594	52.9164	84.2826	-0.67152	0.0062052	0.013624	TRUE	880211	PA3594	transcriptional regulator
gene-PA3595	55.3114	91.2853	-0.72281	0.0042104	0.0095281	TRUE	880129	PA3595	major facilitator superfamily transporter
gene-PA3597	67.2982	101.212	-0.58875	0.014764	0.029716	TRUE	880202	PA3597	amino acid permease
gene-PA3598	150.998	211.063	-0.48315	0.0097255	0.020329	TRUE	880203	PA3598	hypothetical protein
gene-PA3602	1047.53	741.841	0.49781	0.00023154	0.00064735	TRUE	880138	PA3602	hypothetical protein
gene-PA3603	655.628	40.7341	4.0086	1.5982e-102	2.5266e-100	TRUE	880149	dgkA	diacylglycerol kinase
gene-PA3604	385.903	252.519	0.61185	7.3652e-05	0.00021974	TRUE	880150	erdR	response regulator ErdR
gene-PA3605	164.09	115.676	0.5044	0.009949	0.020757	TRUE	880194	PA3605	hypothetical protein
gene-PA3607	232.498	46.485	2.3224	4.2756e-28	6.7591e-27	TRUE	880429	potA	polyamine transporter ATP-binding protein PotA
gene-PA3608	107.171	31.2962	1.7759	1.9715e-11	1.1327e-10	TRUE	880430	potB	polyamine ABC transporter permease PotB
gene-PA3609	77.7807	22.9466	1.7611	6.8578e-09	3.1385e-08	TRUE	880131	potC	polyamine ABC transporter permease PotC
gene-PA3610	138.272	18.597	2.8944	3.7389e-26	5.3874e-25	TRUE	880132	potD	polyamine ABC transporter substrate-binding protein PotD
gene-PA3613	960.342	1300.34	-0.43727	0.0031914	0.0073852	TRUE	880122	PA3613	hypothetical protein
gene-PA3614	539.314	1125.53	-1.0614	1.1716e-15	9.1953e-15	TRUE	880123	PA3614	hypothetical protein
gene-PA3615	474.612	1243.91	-1.3901	2.2481e-16	1.8538e-15	TRUE	880243	PA3615	hypothetical protein
gene-PA3617	3318.91	4674.82	-0.4942	0.00079341	0.0020437	TRUE	880173	recA	recombinase A
gene-PA3618	120.311	236.796	-0.97687	1.2758e-07	5.1982e-07	TRUE	880187	PA3618	hypothetical protein
gene-PA3619	171.756	247.084	-0.52464	0.0027602	0.0064681	TRUE	880188	PA3619	hypothetical protein
gene-PA3621	153.562	79.8416	0.94361	0.00011032	0.00032348	TRUE	880230	fdxA	ferredoxin I
gene-PA3622	1661.92	3425.97	-1.0437	7.6265e-18	6.8614e-17	TRUE	880421	rpoS	RNA polymerase sigma factor RpoS
gene-PA3623	943.242	1418.26	-0.58843	0.0019535	0.0047118	TRUE	880422	PA3623	hypothetical protein
gene-PA3624	367.528	222.765	0.72233	4.1001e-06	1.4095e-05	TRUE	880441	pcm	protein-L-isoaspartate O-methyltransferase
gene-PA3625	538.56	318.546	0.7576	2.1851e-07	8.7041e-07	TRUE	880442	surE	5'-nucleotidase SurE
gene-PA3626	447.623	327.859	0.44921	0.0032201	0.0074453	TRUE	880483	PA3626	tRNA pseudouridine synthase D
gene-PA3627	523.815	371.067	0.49738	0.00064452	0.001675	TRUE	880484	ygbB	2-C-methyl-D-erythritol 2,4-cyclodiphosphate synthase
gene-PA3629	802.832	651.779	0.30072	0.024491	0.047051	TRUE	880459	adhC	alcohol dehydrogenase
gene-PA3630	70.7787	145.42	-1.0388	1.9302e-06	6.8504e-06	TRUE	880466	gfnR	glutathione-dependent formaldehyde neutralization regulator GfnR
gene-PA3631	282.192	178.153	0.66356	0.00010279	0.00030221	TRUE	880467	PA3631	hypothetical protein
gene-PA3633	282.183	147.329	0.93759	4.2228e-07	1.6125e-06	TRUE	880461	ygbP	2-C-methyl-D-erythritol 4-phosphate cytidylyltransferase
gene-PA3634	64.1232	27.3852	1.2275	7.3672e-05	0.00021974	TRUE	880452	PA3634	cell division protein FtsB
gene-PA3635	5361.39	1364.08	1.9747	2.1118e-25	2.9212e-24	TRUE	880453	eno	enolase
gene-PA3636	1273.44	353.81	1.8477	1.2845e-41	3.9928e-40	TRUE	880428	kdsA	2-dehydro-3-deoxyphosphooctonate aldolase
gene-PA3637	3950.02	1353.16	1.5455	1.6724e-30	3.0743e-29	TRUE	880546	pyrG	CTP synthetase
gene-PA3638	735.146	397.031	0.88878	4.2004e-09	1.9864e-08	TRUE	880547	PA3638	tRNA(Ile)-lysidine synthase
gene-PA3639	3055.03	1425.97	1.0992	2.1587e-15	1.6635e-14	TRUE	880489	accA	acetyl-CoA carboxylase carboxyltransferase subunit alpha
gene-PA3640	3649.37	1862.32	0.97055	8.5913e-16	6.7714e-15	TRUE	880490	dnaE	DNA polymerase III subunit alpha
gene-PA3641	1203.15	239.805	2.3269	5.7743e-60	3.1633e-58	TRUE	880497	PA3641	amino acid permease
gene-PA3642	374.285	128.6	1.5412	1.3678e-19	1.3836e-18	TRUE	880498	rnhB	ribonuclease HII
gene-PA3643	1167.66	264.496	2.1423	4.8871e-29	8.244e-28	TRUE	880521	lpxB	lipid-A-disaccharide synthase
gene-PA3644	2233.74	682.058	1.7115	1.5072e-40	4.4596e-39	TRUE	880493	lpxA	acyl-[acyl-carrier-protein]--UDP-N-acetylglucosamine O-acyltransferase
gene-PA3645	901.154	346.687	1.3781	6.2999e-23	7.6609e-22	TRUE	880494	fabZ	3-hydroxyacyl-[acyl-carrier-protein] dehydratase FabZ
gene-PA3646	1937.66	679.95	1.5108	3.181e-32	6.2634e-31	TRUE	880525	lpxD	UDP-3-O-acylglucosamine N-acyltransferase
gene-PA3647	1013.35	350.851	1.5302	2.181e-28	3.5285e-27	TRUE	880526	PA3647	hypothetical protein
gene-PA3648	4951.91	1718.42	1.5269	1.7195e-36	4.3051e-35	TRUE	-	-	-
gene-PA3649	1620.67	937.894	0.7891	1.0617e-08	4.7759e-08	TRUE	880507	PA3649	zinc metalloprotease
gene-PA3650	1569.95	454.435	1.7886	1.4029e-30	2.5873e-29	TRUE	880464	dxr	1-deoxy-D-xylulose 5-phosphate reductoisomerase
gene-PA3651	826.999	235.971	1.8093	4.4265e-20	4.6299e-19	TRUE	880465	cdsA	phosphatidate cytidylyltransferase
gene-PA3652	1315.36	377.525	1.8008	5.9653e-40	1.7014e-38	TRUE	880553	uppS	ditrans,polycis-undecaprenyl-diphosphate synthase
gene-PA3653	1772.05	662.988	1.4184	4.2752e-28	6.7591e-27	TRUE	880554	frr	ribosome recycling factor
gene-PA3654	1115.27	228.312	2.2883	1.4405e-57	6.9912e-56	TRUE	880536	pyrH	uridylate kinase
gene-PA3655	11467.3	1856.38	2.627	1.5571e-51	6.6785e-50	TRUE	880592	tsf	elongation factor Ts
gene-PA3656	14451.3	2215.56	2.7055	1.2291e-106	2.2669e-104	TRUE	880593	rpsB	30S ribosomal protein S2
gene-PA3660	369.548	701.029	-0.92371	5.4093e-06	1.835e-05	TRUE	880571	PA3660	sodium/hydrogen antiporter
gene-PA3662	72.0621	152.081	-1.0775	1.9981e-06	7.0778e-06	TRUE	880575	PA3662	hypothetical protein
gene-PA3669	208.212	137.288	0.60084	0.0010306	0.0026039	TRUE	879155	PA3669	hypothetical protein
gene-PA3670	317.526	181.157	0.80963	1.1088e-06	4.0572e-06	TRUE	879768	PA3670	hypothetical protein
gene-PA3671	75.6327	37.7961	1.0008	0.0003822	0.0010311	TRUE	879769	PA3671	ABC transporter permease
gene-PA3672	328.202	115.558	1.506	1.0375e-17	9.1848e-17	TRUE	880590	PA3672	ABC transporter ATP-binding protein
gene-PA3673	1118.5	710.165	0.65534	6.6119e-07	2.4752e-06	TRUE	880591	plsB	glycerol-3-phosphate acyltransferase
gene-PA3674	1180.47	199.357	2.5659	6.4358e-18	5.8185e-17	TRUE	879773	PA3674	hypothetical protein
gene-PA3675	942.322	160.914	2.5499	4.0567e-28	6.4499e-27	TRUE	879774	PA3675	hypothetical protein
gene-PA3676	1794.56	709.811	1.3381	2.4011e-25	3.3048e-24	TRUE	879602	PA3676	resistance-nodulation-cell division (RND) efflux transporter
gene-PA3677	862.325	300.192	1.5223	1.0825e-26	1.61e-25	TRUE	879603	PA3677	resistance-nodulation-cell division (RND) efflux membrane fusion protein
gene-PA3678	337.99	260.622	0.37503	0.023494	0.045436	TRUE	880594	PA3678	transcriptional regulator
gene-PA3680	237.613	161.793	0.55447	0.0012789	0.0031832	TRUE	879150	PA3680	ribosomal RNA small subunit methyltransferase J
gene-PA3685	422.96	316.515	0.41825	0.0055452	0.012292	TRUE	879145	PA3685	hypothetical protein
gene-PA3686	1251.6	954.439	0.39105	0.002855	0.0066625	TRUE	879082	adk	adenylate kinase
gene-PA3687	1036.37	2643.87	-1.3511	1.389e-22	1.6563e-21	TRUE	879083	ppc	phosphoenolpyruvate carboxylase
gene-PA3688	114.429	365.271	-1.6745	1.4658e-21	1.6861e-20	TRUE	879125	PA3688	hypothetical protein
gene-PA3689	76.2373	218.083	-1.5163	2.6457e-05	8.3648e-05	TRUE	879126	PA3689	transcriptional regulator
gene-PA3690	1359.85	2660.45	-0.96822	2.7317e-10	1.4192e-09	TRUE	879136	PA3690	metal-transporting P-type ATPase
gene-PA3691	2379.3	9437.6	-1.9879	7.3462e-58	3.6618e-56	TRUE	879137	PA3691	hypothetical protein
gene-PA3692	7203.7	32525.6	-2.1748	5.8475e-36	1.4067e-34	TRUE	879104	lptF	outer membrane porin F
gene-PA3695	170.635	236.53	-0.47111	0.0082629	0.017638	TRUE	879089	PA3695	hypothetical protein
gene-PA3696	167.733	280.43	-0.74147	1.6986e-05	5.4863e-05	TRUE	879093	PA3696	hypothetical protein
gene-PA3697	400.285	505.305	-0.33613	0.018147	0.035834	TRUE	879094	PA3697	hypothetical protein
gene-PA3699	208.91	300.977	-0.52677	0.0014236	0.0035148	TRUE	879135	PA3699	transcriptional regulator
gene-PA3700	2175.42	604.699	1.847	3.6266e-46	1.2946e-44	TRUE	880383	lysS	lysine--tRNA ligase
gene-PA3701	1967.81	909.132	1.114	1.1434e-18	1.087e-17	TRUE	880384	prfB	peptide chain release factor 1
gene-PA3703	428.423	309.472	0.46923	0.0020648	0.0049586	TRUE	878338	wspF	chemotaxis-specific methylesterase
gene-PA3709	281.772	1729.39	-2.6177	1.8915e-69	1.3592e-67	TRUE	880410	PA3709	major facilitator superfamily transporter
gene-PA3710	460.103	1683.37	-1.8713	1.0294e-25	1.442e-24	TRUE	879119	PA3710	GMC-type oxidoreductase
gene-PA3716	1182.93	738.403	0.67989	1.352e-07	5.5005e-07	TRUE	880385	PA3716	hypothetical protein
gene-PA3718	209.271	79.2202	1.4014	2.7374e-12	1.6829e-11	TRUE	880375	PA3718	major facilitator superfamily transporter
gene-PA3723	540.651	1566.76	-1.535	2.0053e-31	3.866e-30	TRUE	880373	PA3723	FMN oxidoreductase
gene-PA3724	1501.76	779.809	0.94546	1.9127e-13	1.3065e-12	TRUE	880368	lasB	elastase LasB
gene-PA3725	668.294	420.5	0.66838	1.6505e-06	5.9107e-06	TRUE	880369	recJ	single-stranded-DNA-specific exonuclease RecJ
gene-PA3726	96.3239	51.9893	0.88968	0.0016439	0.004014	TRUE	880374	PA3726	hypothetical protein
gene-PA3727	88.8733	193.858	-1.1252	1.493e-08	6.6297e-08	TRUE	880348	PA3727	hypothetical protein
gene-PA3728	1744.4	2959	-0.76238	1.5422e-09	7.5783e-09	TRUE	880349	PA3728	hypothetical protein
gene-PA3729	1680	3348.05	-0.99487	5.0204e-15	3.7896e-14	TRUE	880398	PA3729	hypothetical protein
gene-PA3730	169.421	249.605	-0.55903	0.0010415	0.0026278	TRUE	880399	PA3730	hypothetical protein
gene-PA3731	657.057	1374.97	-1.0653	2.662e-16	2.182e-15	TRUE	880302	PA3731	hypothetical protein
gene-PA3732	632.762	1179.21	-0.89808	9.6783e-11	5.2551e-10	TRUE	880303	PA3732	hypothetical protein
gene-PA3733a	669.541	299.671	1.1598	4.6337e-06	1.5865e-05	TRUE	17373375	PA3733a	hypothetical protein
gene-PA3736	1015.47	711.31	0.51359	0.0015204	0.0037398	TRUE	880337	hom	homoserine dehydrogenase
gene-PA3737	1304.56	1593.32	-0.28847	0.0231	0.044784	TRUE	880330	dsbC	thiol:disulfide interchange protein DsbC
gene-PA3739	965.277	677.911	0.50985	0.00011892	0.00034611	TRUE	880319	PA3739	sodium/hydrogen antiporter
gene-PA3740	212.91	362.022	-0.76583	1.4106e-05	4.5938e-05	TRUE	880320	PA3740	hypothetical protein
gene-PA3741	102.999	39.0125	1.4006	5.6135e-08	2.3728e-07	TRUE	880338	PA3741	acyl-CoA thioesterase
gene-PA3742	3093.83	1056.01	1.5508	3.4357e-13	2.2986e-12	TRUE	880339	rplS	50S ribosomal protein L19
gene-PA3743	8021.35	1322.48	2.6006	2.1147e-63	1.2858e-61	TRUE	880357	trmD	tRNA (guanine-N(1)-)-methyltransferase
gene-PA3744	5379.62	922.102	2.5445	1.4393e-53	6.5274e-52	TRUE	880358	rimM	ribosome maturation factor RimM
gene-PA3745	266.394	80.0822	1.734	8.0072e-14	5.6152e-13	TRUE	880510	rpsP	30S ribosomal protein S16
gene-PA3746	2049.12	991.771	1.0469	5.1936e-17	4.4553e-16	TRUE	880310	ffh	signal recognition particle protein Ffh
gene-PA3747	303.637	208.846	0.53991	0.00083498	0.0021418	TRUE	880311	PA3747	hypothetical protein
gene-PA3748	260.236	193.735	0.42574	0.012885	0.026278	TRUE	880304	PA3748	hypothetical protein
gene-PA3751	608.392	1045.11	-0.78059	1.0072e-06	3.7029e-06	TRUE	880455	purT	phosphoribosylglycinamide formyltransferase
gene-PA3753	151.566	292.484	-0.94841	5.683e-08	2.4003e-07	TRUE	880438	PA3753	hypothetical protein
gene-PA3754	214.054	369.052	-0.78585	1.5422e-06	5.5372e-06	TRUE	880431	PA3754	hypothetical protein
gene-PA3756	257.191	162.221	0.66488	0.00011756	0.00034269	TRUE	880314	PA3756	hypothetical protein
gene-PA3757	39.8436	96.1965	-1.2716	2.0926e-05	6.6658e-05	TRUE	880315	PA3757	transcriptional regulator
gene-PA3758	109.603	180.291	-0.71804	0.00022327	0.00062739	TRUE	880471	PA3758	N-acetylglucosamine-6-phosphate deacetylase
gene-PA3760	334.253	616.188	-0.88243	1.0622e-09	5.2869e-09	TRUE	-	-	-
gene-PA3761	171.542	280.748	-0.71071	1.9353e-05	6.1897e-05	TRUE	-	-	-
gene-PA3762	84.9785	39.3639	1.1102	4.7918e-05	0.00014664	TRUE	879751	PA3762	hypothetical protein
gene-PA3763	4944.58	2495.05	0.98678	1.3679e-16	1.1415e-15	TRUE	879752	purL	phosphoribosylformylglycinamidine synthase
gene-PA3767	109.452	152.993	-0.48317	0.016693	0.033248	TRUE	880561	PA3767	hypothetical protein
gene-PA3768	557.491	349.396	0.67409	3.2324e-06	1.122e-05	TRUE	880551	PA3768	metallo-oxidoreductase
gene-PA3769	2439.53	660.738	1.8845	4.6096e-49	1.7961e-47	TRUE	880552	guaA	GMP synthase
gene-PA3770	4385.41	1511.26	1.537	4.6798e-31	8.8675e-30	TRUE	880535	guaB	inosine 5'-monophosphate dehydrogenase
gene-PA3771	71.1861	140.48	-0.98069	7.6642e-06	2.5561e-05	TRUE	880579	PA3771	transcriptional regulator
gene-PA3788	66.7577	141.309	-1.0819	1.2928e-06	4.6967e-06	TRUE	880586	PA3788	hypothetical protein
gene-PA3790	411.64	277.593	0.56841	0.00019859	0.00056091	TRUE	879091	oprC	copper transport outer membrane porin OprC
gene-PA3792	1228.66	4083.61	-1.7328	9.6932e-24	1.2162e-22	TRUE	879941	leuA	2-isopropylmalate synthase
gene-PA3795	1041.3	1879.16	-0.85171	7.1004e-12	4.2108e-11	TRUE	879949	PA3795	oxidoreductase
gene-PA3796	781.597	341.254	1.1956	1.6211e-14	1.188e-13	TRUE	879950	PA3796	hypothetical protein
gene-PA3797	260.87	349.579	-0.42229	0.0084435	0.017962	TRUE	880241	PA3797	hypothetical protein
gene-PA3798	403.683	317.944	0.34445	0.023359	0.045238	TRUE	880242	PA3798	aminotransferase
gene-PA3799	2121.42	774.239	1.4542	2.3775e-30	4.3414e-29	TRUE	878229	PA3799	GTPase Der
gene-PA3800	2693.16	1138.96	1.2416	5.5915e-19	5.4468e-18	TRUE	878230	PA3800	outer membrane protein assembly factor BamB
gene-PA3801	1193.55	477.382	1.322	4.8863e-23	5.955e-22	TRUE	878329	PA3801	hypothetical protein
gene-PA3802	1620.13	528.369	1.6165	2.1395e-22	2.5403e-21	TRUE	878330	hisS	histidine--tRNA ligase
gene-PA3803	1502.09	586.884	1.3558	2.0664e-16	1.7091e-15	TRUE	879053	gcpE	4-hydroxy-3-methylbut-2-en-1-yl diphosphate synthase (flavodoxin)
gene-PA3804	1705.42	563.009	1.5989	2.0143e-34	4.4226e-33	TRUE	879054	PA3804	hypothetical protein
gene-PA3805	1152.28	333.394	1.7892	1.796e-38	4.7775e-37	TRUE	879170	pilF	type 4 fimbrial biogenesis protein PilF
gene-PA3806	2605.68	870.003	1.5826	2.64e-36	6.5211e-35	TRUE	879171	PA3806	23S rRNA (adenine(2503)-C(2))-methyltransferase RlmN
gene-PA3807	967.533	339.557	1.5107	8.8325e-24	1.1132e-22	TRUE	879892	ndk	nucleoside diphosphate kinase
gene-PA3809	130.818	38.6618	1.7586	6.7969e-07	2.5396e-06	TRUE	879944	fdx2	(2Fe-2S) ferredoxin
gene-PA3810	3276.03	676.822	2.2751	1.7474e-70	1.3066e-68	TRUE	879936	hscA	chaperone protein HscA
gene-PA3811	555.728	195.843	1.5047	3.0822e-10	1.5908e-09	TRUE	879937	hscB	co-chaperone HscB
gene-PA3812	205.633	74.7905	1.4591	1.9421e-13	1.325e-12	TRUE	879916	iscA	iron-binding protein IscA
gene-PA3813	752.4	316.987	1.2471	7.0276e-06	2.3566e-05	TRUE	879917	iscU	scaffold protein
gene-PA3814	4137.5	1456.55	1.5062	8.4343e-35	1.8742e-33	TRUE	879918	iscS	cysteine desulfurase
gene-PA3815	499.444	221.014	1.1762	7.4901e-06	2.5041e-05	TRUE	879919	iscR	HTH-type transcriptional regulator
gene-PA3816	868.807	678.106	0.35752	0.0051546	0.011482	TRUE	879926	cysE	O-acetylserine synthase
gene-PA3817	586.113	349.177	0.74722	3.0789e-07	1.2005e-06	TRUE	879927	PA3817	methyltransferase
gene-PA3818	1469.55	406.301	1.8547	3.0005e-43	1.0001e-41	TRUE	879908	PA3818	type III secretion system regulator SuhB
gene-PA3819	7358.49	3886.02	0.92111	8.4998e-15	6.3553e-14	TRUE	879909	PA3819	hypothetical protein
gene-PA3820	1763.06	460.429	1.937	2.1539e-48	8.1625e-47	TRUE	879904	secF	preprotein translocase subunit SecF
gene-PA3821	4187.31	1000.95	2.0647	2.4573e-61	1.3734e-59	TRUE	878279	secD	preprotein translocase subunit SecD
gene-PA3822	493.082	167.982	1.5535	1.6564e-16	1.3781e-15	TRUE	878280	PA3822	preprotein translocase subunit YajC
gene-PA3823	927.49	206.921	2.1643	2.5979e-49	1.0267e-47	TRUE	879886	tgt	queuine tRNA-ribosyltransferase
gene-PA3824	628.781	214.788	1.5496	6.0605e-12	3.633e-11	TRUE	879887	queA	S-adenosylmethionine--tRNA ribosyltransferase-isomerase
gene-PA3826	137.237	96.5454	0.50739	0.016149	0.032257	TRUE	879871	PA3826	hypothetical protein
gene-PA3827	1117.5	457.04	1.2899	4.7358e-19	4.6377e-18	TRUE	879872	PA3827	hypothetical protein
gene-PA3828	1565.16	688.961	1.1838	3.9777e-20	4.1762e-19	TRUE	879878	PA3828	hypothetical protein
gene-PA3830	83.4409	127.591	-0.6127	0.0059683	0.013135	TRUE	879864	PA3830	transcriptional regulator
gene-PA3833	88.8542	159.795	-0.84671	6.2043e-05	0.00018698	TRUE	879883	PA3833	hypothetical protein
gene-PA3834	3127.75	1681.54	0.89534	1.4076e-13	9.7112e-13	TRUE	879905	valS	valine--tRNA ligase
gene-PA3836	999.884	2577.73	-1.3663	5.601e-17	4.7899e-16	TRUE	879811	PA3836	hypothetical protein
gene-PA3837	153.853	254.351	-0.72527	3.9818e-05	0.00012311	TRUE	879812	PA3837	ABC transporter permease
gene-PA3838	211.997	354.114	-0.74017	6.6922e-06	2.2468e-05	TRUE	879859	PA3838	ABC transporter ATP-binding protein
gene-PA3839	214.244	344.746	-0.68628	2.3618e-05	7.4974e-05	TRUE	879860	PA3839	sodium:sulfate symporter
gene-PA3840	196.932	71.0114	1.4716	6.6989e-13	4.3708e-12	TRUE	879836	PA3840	SAM-dependent methyltransferase
gene-PA3841	163.725	580.022	-1.8248	3.6118e-26	5.2178e-25	TRUE	879837	exoS	exoenzyme S
gene-PA3842	9.0062	33.9497	-1.9144	4.4894e-05	0.000138	TRUE	879848	PA3842	chaperone
gene-PA3844	77.3957	165.005	-1.0922	3.5558e-07	1.3729e-06	TRUE	879831	PA3844	hypothetical protein
gene-PA3846	130.836	328.318	-1.3273	4.5626e-14	3.2532e-13	TRUE	879825	PA3846	hypothetical protein
gene-PA3847	33.4196	57.3361	-0.77875	0.0099596	0.020771	TRUE	879826	PA3847	hypothetical protein
gene-PA3848	235.833	427.682	-0.85877	2.5122e-08	1.0902e-07	TRUE	879840	PA3848	hypothetical protein
gene-PA3850	548.588	1235.5	-1.1713	5.602e-19	5.4475e-18	TRUE	879817	PA3850	hypothetical protein
gene-PA3851	202.67	401.105	-0.98485	8.283e-10	4.1701e-09	TRUE	879818	PA3851	hypothetical protein
gene-PA3852	464.694	1197.51	-1.3657	4.8049e-24	6.2261e-23	TRUE	879856	PA3852	hypothetical protein
gene-PA3856	180.939	275.488	-0.60649	0.00047177	0.0012562	TRUE	879784	PA3856	hypothetical protein
gene-PA3857	524.421	919.844	-0.81066	1.9095e-09	9.3167e-09	TRUE	879785	pcs	phosphatidylcholine synthase
gene-PA3858	506.806	1081.64	-1.0937	3.0803e-13	2.0734e-12	TRUE	879800	PA3858	amino acid-binding protein
gene-PA3860	203.371	720.48	-1.8248	1.4703e-28	2.4069e-27	TRUE	879803	PA3860	acyl-CoA synthetase
gene-PA3861	2003.83	1010.06	0.98832	3.5613e-15	2.7067e-14	TRUE	879804	rhl	ATP-dependent RNA helicase RhlB
gene-PA3862	243.226	152.474	0.67373	0.00011964	0.00034805	TRUE	879805	dauB	NAD(P)H-dependent anabolic L-arginine dehydrogenase DauB
gene-PA3863	224.887	155.874	0.52882	0.0024158	0.0057366	TRUE	879806	dauA	FAD-dependent catabolic D-arginine dehydrogenase DauA
gene-PA3865	649.418	1119.1	-0.78512	2.232e-09	1.0814e-08	TRUE	879821	PA3865	amino acid binding protein
gene-PA3866	894.023	613.997	0.54208	4.2615e-05	0.00013136	TRUE	879794	PA3866	pyocin protein
gene-PA3878	236.26	328.871	-0.47714	0.0022039	0.0052674	TRUE	878321	narX	two-component sensor NarX
gene-PA3879	184.159	301.45	-0.71097	2.4456e-05	7.7544e-05	TRUE	878838	narL	transcriptional regulator NarL
gene-PA3881	94.7374	230.535	-1.283	3.8133e-11	2.1552e-10	TRUE	878666	PA3881	hypothetical protein
gene-PA3882	111.089	250.228	-1.1715	3.8447e-10	1.9733e-09	TRUE	878762	PA3882	hypothetical protein
gene-PA3883	141.548	190.622	-0.42942	0.023597	0.045588	TRUE	878763	PA3883	short-chain dehydrogenase
gene-PA3885	1447.52	108.38	3.7394	2.4983e-131	8.1313e-129	TRUE	878776	tpbA	protein tyrosine phosphatase TpbA
gene-PA3886	505.001	300.288	0.74994	4.4099e-07	1.6758e-06	TRUE	878772	PA3886	hypothetical protein
gene-PA3886a	11.7137	27.5606	-1.2344	0.0087885	0.018602	TRUE	17373377	PA3886a	hypothetical protein
gene-PA3887	500.192	719.185	-0.52388	0.00050104	0.0013258	TRUE	878773	nhaP	Na+/H+ antiporter NhaP
gene-PA3888	218.627	834.383	-1.9322	5.0437e-35	1.1344e-33	TRUE	878804	PA3888	ABC transporter permease
gene-PA3889	365.997	1609.19	-2.1364	4.0924e-33	8.3248e-32	TRUE	878805	PA3889	ABC transporter
gene-PA3890	173.388	769.859	-2.1506	6.5481e-36	1.5666e-34	TRUE	878812	PA3890	ABC transporter permease
gene-PA3891	539.203	2878.6	-2.4165	2.9309e-43	9.8281e-42	TRUE	878813	PA3891	ABC transporter ATP-binding protein
gene-PA3894	160.202	93.1581	0.78214	0.00012593	0.000365	TRUE	878791	PA3894	hypothetical protein
gene-PA3895	154.287	241.586	-0.64691	0.00048938	0.0012968	TRUE	878792	PA3895	transcriptional regulator
gene-PA3902	633.09	197.67	1.6793	1.7309e-28	2.8167e-27	TRUE	878927	PA3902	hypothetical protein
gene-PA3903	1063.35	352.203	1.5941	7.9355e-31	1.4784e-29	TRUE	878928	prfC	peptide chain release factor 3
gene-PA3904	460.197	303.574	0.6002	4.8463e-05	0.00014815	TRUE	878950	PA3904	hypothetical protein
gene-PA3905	213.555	97.6304	1.1292	5.2148e-09	2.4308e-08	TRUE	878951	PA3905	hypothetical protein
gene-PA3907	343.63	205.114	0.74443	4.8406e-06	1.6533e-05	TRUE	878941	PA3907	hypothetical protein
gene-PA3908	315.471	241.179	0.3874	0.015693	0.031426	TRUE	878965	PA3908	hypothetical protein
gene-PA3916	88.5596	131.099	-0.56594	0.010288	0.021368	TRUE	878985	moaE	molybdopterin converting factor large subunit
gene-PA3918	164.153	310.587	-0.91996	1.159e-07	4.7326e-07	TRUE	879014	moaC	molybdenum cofactor biosynthesis protein MoaC
gene-PA3919	3956.7	14333	-1.857	1.5339e-35	3.581e-34	TRUE	879021	PA3919	hypothetical protein
gene-PA3921	683.357	1310.62	-0.93954	5.8243e-13	3.8137e-12	TRUE	879010	PA3921	transcriptional regulator
gene-PA3922	2613.6	13987	-2.42	3.7308e-34	8.1591e-33	TRUE	879011	PA3922	hypothetical protein
gene-PA3923	2368.45	10608.7	-2.1632	1.6521e-42	5.2536e-41	TRUE	879042	PA3923	hypothetical protein
gene-PA3924	622.421	1714.47	-1.4618	1.2508e-19	1.2722e-18	TRUE	879043	PA3924	long-chain-fatty-acid--CoA ligase
gene-PA3927	63.6875	100.423	-0.65701	0.0087132	0.018457	TRUE	879065	PA3927	transcriptional regulator
gene-PA3929	548.525	966.882	-0.81778	5.0956e-10	2.5914e-09	TRUE	879044	cioB	cyanide insensitive terminal oxidase
gene-PA3930	1038.94	1731.84	-0.73719	4.675e-09	2.194e-08	TRUE	879045	cioA	cyanide insensitive terminal oxidase
gene-PA3931	311.615	206.294	0.59506	0.0002554	0.00070939	TRUE	879071	PA3931	hypothetical protein
gene-PA3934	355.598	266.099	0.41828	0.00718	0.015524	TRUE	879068	PA3934	hypothetical protein
gene-PA3935	108.384	65.4874	0.72687	0.0015507	0.0038083	TRUE	878589	tauD	taurine dioxygenase
gene-PA3937	217.848	131.349	0.72992	6.2954e-05	0.00018962	TRUE	877909	PA3937	taurine ABC transporter ATP-binding protein
gene-PA3938	467.672	308.989	0.59794	5.1082e-05	0.00015555	TRUE	878806	PA3938	taurine-binding protein
gene-PA3940	900.795	190.217	2.2436	3.0949e-17	2.6799e-16	TRUE	878829	PA3940	DNA binding protein
gene-PA3942	296.612	388.537	-0.38947	0.010232	0.02126	TRUE	878836	tesB	acyl-CoA thioesterase II
gene-PA3944	202.651	279.641	-0.46458	0.006347	0.013908	TRUE	878785	PA3944	hypothetical protein
gene-PA3945	402.303	507.12	-0.33404	0.025168	0.048086	TRUE	878786	PA3945	hypothetical protein
gene-PA3947	85.5258	132.665	-0.63336	0.0035823	0.0082176	TRUE	878871	rocR	DNA-binding response regulator RocR
gene-PA3948	175.436	348.111	-0.9886	2.5991e-09	1.2516e-08	TRUE	878843	rocA1	two-component response regulator RocA1
gene-PA3952	598.506	462.235	0.37274	0.0084033	0.01789	TRUE	878855	PA3952	hypothetical protein
gene-PA3956	40.0132	64.2285	-0.68274	0.015343	0.03077	TRUE	878858	PA3956	hypothetical protein
gene-PA3957	89.7072	188.704	-1.0728	1.0706e-07	4.4043e-07	TRUE	878859	PA3957	short-chain dehydrogenase
gene-PA3960	21.7779	38.2674	-0.81325	0.025124	0.048052	TRUE	878874	PA3960	hypothetical protein
gene-PA3965	87.2859	207.821	-1.2515	3.3159e-10	1.7099e-09	TRUE	878888	PA3965	transcriptional regulator
gene-PA3967	85.0278	27.4945	1.6288	9.0235e-09	4.079e-08	TRUE	878879	PA3967	hypothetical protein
gene-PA3969a	232.36	163.128	0.51036	0.0028014	0.0065513	TRUE	17373379	PA3969a	hypothetical protein
gene-PA3970	1002.65	2046.26	-1.0292	5.9272e-11	3.2861e-10	TRUE	878880	amn	AMP nucleosidase
gene-PA3972	1241.23	2173.13	-0.808	6.3257e-11	3.493e-10	TRUE	878594	PA3972	acyl-CoA dehydrogenase
gene-PA3973	395.988	748.279	-0.91812	4.651e-11	2.6153e-10	TRUE	878595	PA3973	transcriptional regulator
gene-PA3974	521.85	1015.48	-0.96045	2.1915e-10	1.1505e-09	TRUE	878890	ladS	lost adherence sensor LadS
gene-PA3977	708.125	548.917	0.36742	0.0077586	0.016633	TRUE	880859	hemL	glutamate-1-semialdehyde aminotransferase
gene-PA3978	360.497	547.381	-0.60256	3.3048e-05	0.00010325	TRUE	878901	PA3978	hypothetical protein
gene-PA3979	201.442	57.2577	1.8148	2.2761e-14	1.6484e-13	TRUE	878902	PA3979	hypothetical protein
gene-PA3980	1315.37	492.832	1.4163	3.2686e-26	4.7467e-25	TRUE	878903	PA3980	(dimethylallyl)adenosine tRNA methylthiotransferase
gene-PA3982	282.718	197.199	0.51971	0.0022115	0.0052833	TRUE	878897	PA3982	metalloprotease
gene-PA3984	479.541	364.035	0.39758	0.0075762	0.016286	TRUE	878907	lnt	apolipoprotein N-acyltransferase
[truncated: 916 more rows]
