# Supplementary material for: Pseudomonas aeruginosa biofilm dispersion by the mouse antimicrobial peptide CRAMP
Source: Vet Res. 2022 Oct 8;53:80. doi: 10.1186/s13567-022-01097-y (PMC9548163; doi:10.1186/s13567-022-01097-y)
Supplement: Supplementary file 3 — Additional file 3. Differentially expressed protein data. [file 13567_2022_1097_MOESM3_ESM.xlsx]

## Sheet: proteomics
Additional file 3. Differentially expressed protein data.
Protein	CRAMP	Control	Log2 FoldChange	Score	FDR	Significant
A0A022P6S5	7.19957e+07	189986	8.56587	0.999544	0.000167072	TRUE
A0A022P8L7	517922	7.72382e+07	-7.22043	0.998033	0.000561637	TRUE
A0A067YF44	517922	2.18291e+07	-5.39737	0.948519	0.00655212	TRUE
A0A069PZV2	517922	6.91255e+07	-7.06034	0.988368	0.00210516	TRUE
A0A069Q168	517922	5.48757e+07	-6.72729	0.99669	0.000821604	TRUE
A0A069Q1C0	517922	6.40206e+07	-6.94966	0.997286	0.000740662	TRUE
A0A069Q1D5	517922	3.34348e+07	-6.01247	0.990571	0.00185757	TRUE
A0A069Q213	517922	3.46778e+07	-6.06513	0.991188	0.00170894	TRUE
A0A069Q225	6.74282e+07	189986	8.47131	0.99684	0.000796074	TRUE
A0A069Q2G7	6.64066e+07	189986	8.44929	0.999502	0.000173466	TRUE
A0A069Q2H3	517922	5.63949e+07	-6.76669	0.996659	0.00082691	TRUE
A0A069Q2U2	517922	1.9005e+08	-8.51942	0.999619	0.000141573	TRUE
A0A069Q2Y7	3.46221e+07	189986	7.50965	0.998752	0.000369912	TRUE
A0A069Q3I7	517922	4.25514e+08	-9.68225	0.999887	4.86274e-05	TRUE
A0A069Q4R5	517922	1.59371e+08	-8.26544	0.999407	0.000203251	TRUE
A0A069Q5A9	1.40641e+07	189986	6.20998	0.993264	0.00146113	TRUE
A0A069Q9W1	517922	1.1622e+08	-7.8099	0.998937	0.000318648	TRUE
A0A069QAM6	517922	2.64061e+07	-5.67199	0.985502	0.00246549	TRUE
A0A069QBB5	517922	3.95071e+07	-6.25323	0.993633	0.00139669	TRUE
A0A069QBD6	1.23307e+08	189986	9.34214	0.999815	7.877e-05	TRUE
A0A069QCI0	7.98723e+06	189986	5.39373	0.978381	0.00332231	TRUE
A0A071KTD0	3.49574e+07	189986	7.52356	0.998517	0.000421657	TRUE
A0A071KUM6	3.28886e+06	9.62846e+07	-4.87165	0.938131	0.00712912	TRUE
A0A071KY20	517922	2.70969e+07	-5.70925	0.985898	0.0023905	TRUE
A0A071KZB7	517922	1.75135e+07	-5.07959	0.966563	0.00433844	TRUE
A0A071L195	517922	4.66507e+07	-6.49302	0.995342	0.00111145	TRUE
A0A071L1V7	517922	1.53628e+08	-8.21249	0.998306	0.000471434	TRUE
A0A071L2C9	7.39228e+08	189986	11.9259	0.999985	8.76676e-06	TRUE
A0A071L418	1.87521e+09	8.79522e+07	4.41419	0.907845	0.00888348	TRUE
A0A071L776	517922	2.72863e+08	-9.04122	0.999774	9.41134e-05	TRUE
A0A071LA13	517922	7.76767e+07	-7.2286	0.998165	0.000535144	TRUE
A0A071LBA3	517922	7.36818e+07	-7.15243	0.997424	0.000710811	TRUE
A0A071LDA2	2.71362e+07	189986	7.15818	0.998076	0.000554841	TRUE
A0A072ZC21	517922	1.02636e+08	-7.63058	0.997881	0.000618641	TRUE
A0A072ZDF3	517922	7.84288e+07	-7.2425	0.998164	0.000541678	TRUE
A0A072ZE62	1.68769e+07	189986	6.47301	0.995279	0.0011525	TRUE
A0A072ZE76	517922	3.11211e+07	-5.90901	0.989046	0.00204528	TRUE
A0A072ZJT6	517922	1.49634e+07	-4.85256	0.95181	0.00592107	TRUE
A0A072ZLB5	517922	5.01715e+07	-6.59799	0.995947	0.000943521	TRUE
A0A072ZPU6	3.37538e+07	189986	7.47301	0.998681	0.000382921	TRUE
A0A072ZQW5	1.12761e+08	189986	9.21316	0.999811	8.02266e-05	TRUE
A0A072ZQY3	517922	1.40832e+07	-4.7651	0.945101	0.00680333	TRUE
A0A072ZRA2	517922	2.13402e+07	-5.36469	0.97613	0.00346188	TRUE
A0A072ZRX3	4.59427e+07	189986	7.9178	0.999224	0.000240448	TRUE
A0A072ZUD4	517922	1.49661e+08	-8.17475	0.999435	0.000192866	TRUE
A0A072ZWL4	6.66808e+07	189986	8.45523	0.999418	0.000195809	TRUE
A0A073A2F4	517922	1.83376e+08	-8.46785	0.99908	0.000272683	TRUE
A0A073A3B4	2.71362e+08	189986	10.4801	0.999947	2.36146e-05	TRUE
A0A073A3L1	517922	2.78252e+07	-5.74751	0.987249	0.00228359	TRUE
A0A077JRA8	517922	1.81586e+08	-8.4537	0.999583	0.000147293	TRUE
A0A077JRU6	517922	2.55197e+08	-8.94466	0.999743	0.000104557	TRUE
A0A077JS83	2.91235e+07	189986	7.26015	0.998265	0.00051594	TRUE
A0A077JSD3	1.21645e+08	189986	9.32257	0.999835	6.76753e-05	TRUE
A0A077JVJ5	517922	8.47136e+07	-7.35371	0.993914	0.00134343	TRUE
A0A077JW56	517922	3.43279e+07	-6.0505	0.991495	0.00168506	TRUE
A0A077JWI5	517922	4.80154e+07	-6.53462	0.995338	0.00112517	TRUE
A0A077K228	517922	4.70874e+07	-6.50646	0.994738	0.00123018	TRUE
A0A077T0T8	517922	2.8691e+08	-9.11365	0.99979	8.71862e-05	TRUE
A0A080V9G3	2.24576e+08	2.73634e+06	6.35881	0.994577	0.00126033	TRUE
A0A080V9S0	2.82647e+07	189986	7.21696	0.997932	0.000593582	TRUE
A0A080VB16	517922	6.13531e+07	-6.88826	0.997063	0.000767079	TRUE
A0A080VBJ6	8.94928e+06	189986	5.5578	0.983207	0.00283811	TRUE
A0A080VC37	7.18146e+07	189986	8.56224	0.999628	0.00013604	TRUE
A0A080VDQ5	517922	1.29811e+08	-7.96947	0.999158	0.000258069	TRUE
A0A080VDY7	517922	1.76042e+08	-8.40897	0.999555	0.000159701	TRUE
A0A080VE61	517922	3.25675e+08	-9.29648	0.999827	7.13249e-05	TRUE
A0A080VEH0	517922	7.54217e+07	-7.1861	0.995121	0.00117322	TRUE
A0A080VEL6	517922	1.17608e+08	-7.82703	0.998208	0.00052221	TRUE
A0A080VG20	1.12288e+08	189986	9.20709	0.999814	7.94995e-05	TRUE
A0A080VH26	1.10787e+08	189986	9.18767	0.998452	0.000436535	TRUE
A0A080VH41	517922	2.76943e+08	-9.06264	0.999627	0.000137156	TRUE
A0A080VHL7	517922	1.05624e+08	-7.67199	0.998949	0.000302244	TRUE
A0A080VHQ5	517922	5.27592e+07	-6.67054	0.995063	0.00119443	TRUE
A0A080VI44	1.59393e+07	189986	6.39055	0.994727	0.00123774	TRUE
A0A080VJ85	517922	3.49826e+07	-6.07776	0.990773	0.00180733	TRUE
A0A080VJJ0	517922	2.33295e+07	-5.49328	0.978509	0.00329528	TRUE
A0A080VK66	517922	1.58884e+07	-4.9391	0.956961	0.00537199	TRUE
A0A080VKA7	517922	1.43892e+08	-8.11803	0.999397	0.000206224	TRUE
A0A080VL27	517922	1.15593e+07	-4.48017	0.911886	0.0083624	TRUE
A0A080VL80	2.26473e+07	189986	6.8973	0.996818	0.000806247	TRUE
A0A080VLD5	5.89511e+07	189986	8.27748	0.999492	0.000176176	TRUE
A0A080VLI3	517922	1.53235e+07	-4.88687	0.931676	0.00764997	TRUE
A0A080VLI8	2.38733e+07	189986	6.97336	0.997333	0.000732032	TRUE
A0A080VLR2	3.7587e+07	189986	7.62819	0.998893	0.000332806	TRUE
A0A080VM20	8.45749e+07	189986	8.79819	0.999715	0.000114324	TRUE
A0A080VMY7	6.34572e+07	189986	8.38375	0.999413	0.00020028	TRUE
A0A080VN60	517922	2.0757e+07	-5.32472	0.973709	0.00368065	TRUE
A0A080VNC4	7.98333e+06	189986	5.39302	0.954611	0.00553041	TRUE
A0A080VPV1	1.32948e+07	189986	6.12883	0.991623	0.00166195	TRUE
A0A080VQ73	8.92431e+07	189986	8.8757	0.999725	0.000109833	TRUE
A0A080VQI8	4.31243e+07	189986	7.82646	0.998859	0.00033994	TRUE
A0A080VRF4	517922	3.16873e+07	-5.93502	0.990009	0.00194757	TRUE
A0A080VRL5	517922	3.17817e+08	-9.26125	0.999753	0.000102917	TRUE
A0A080VTX2	9.16416e+07	189986	8.91396	0.999544	0.000168291	TRUE
A0A080VTZ1	517922	1.94192e+08	-8.55053	0.99961	0.00014268	TRUE
A0A080VV04	517922	1.32403e+07	-4.67606	0.936346	0.00742235	TRUE
A0A080VVV7	9.95598e+07	189986	9.03353	0.999717	0.000113424	TRUE
A0A080VYT4	517922	5.51288e+07	-6.73393	0.996414	0.000865376	TRUE
A0A080W1P9	517922	5.69072e+07	-6.77973	0.996621	0.000832258	TRUE
A0A081HEJ9	1.31002e+07	189986	6.10756	0.992332	0.00161985	TRUE
A0A086BSX5	3.75014e+08	189986	10.9468	0.999965	1.53695e-05	TRUE
A0A086BTB4	517922	2.48969e+07	-5.58709	0.982699	0.00285945	TRUE
A0A086BTM7	2.61291e+08	189986	10.4255	0.999942	2.76914e-05	TRUE
A0A086BTR4	1.21645e+08	189986	9.32257	0.999835	6.76753e-05	TRUE
A0A086BTW0	1.87146e+07	189986	6.62213	0.996169	0.000900788	TRUE
A0A086BTZ0	517922	1.11434e+07	-4.4273	0.902802	0.00943487	TRUE
A0A086BTZ3	517922	5.0683e+07	-6.61262	0.995795	0.000994545	TRUE
A0A086BUI4	3.29531e+07	189986	7.43837	0.998379	0.000449076	TRUE
A0A086BUR1	517922	2.06089e+07	-5.31439	0.97442	0.00361586	TRUE
A0A086BUU2	517922	1.3203e+07	-4.67199	0.93693	0.00720153	TRUE
A0A086BVY5	517922	4.10501e+07	-6.3085	0.99264	0.00155829	TRUE
A0A086BW98	517922	2.26534e+08	-8.77277	0.999695	0.000120787	TRUE
A0A086BWQ0	5.02685e+10	1.48929e+08	8.39889	0.999456	0.000187115	TRUE
A0A086BWS8	517922	3.87289e+07	-6.22453	0.993307	0.00144235	TRUE
A0A086BWY0	517922	9.03656e+07	-7.44689	0.997677	0.000662865	TRUE
A0A086BX50	517922	3.1739e+08	-9.2593	0.99981	8.16939e-05	TRUE
A0A086BX82	8.7526e+07	189986	8.84767	0.999692	0.000121724	TRUE
A0A086BY58	1.35828e+07	189986	6.15974	0.991006	0.0017456	TRUE
A0A086BY88	517922	9.2831e+07	-7.48573	0.998655	0.000391013	TRUE
A0A086BYL4	517922	2.99269e+07	-5.85256	0.988782	0.00205988	TRUE
A0A086BYY6	517922	3.9721e+07	-6.26102	0.993524	0.0014147	TRUE
A0A086BZ00	2.05861e+08	189986	10.0816	0.999923	3.58568e-05	TRUE
A0A086C072	517922	5.42397e+07	-6.71047	0.996302	0.000876928	TRUE
A0A086C0P4	2.05861e+07	189986	6.75963	0.9968	0.000811344	TRUE
A0A086C1G5	517922	1.76041e+08	-8.40896	0.999552	0.000162174	TRUE
A0A086C1X3	2.01393e+07	189986	6.72798	0.995126	0.00116614	TRUE
A0A086C2C5	517922	4.79896e+07	-6.53384	0.989248	0.00203096	TRUE
A0A086C2T0	7.70533e+06	2.63397e+08	-5.09524	0.957607	0.00526879	TRUE
A0A086C313	1.59745e+08	189986	9.71566	0.999887	4.98784e-05	TRUE
A0A086C322	1.87935e+07	189986	6.62819	0.996109	0.000925062	TRUE
A0A086C3K2	1.77303e+08	189986	9.8661	0.999901	4.29314e-05	TRUE
A0A086C3M4	517922	2.18003e+08	-8.7174	0.999604	0.000144958	TRUE
A0A087L9D8	1.68769e+08	189986	9.79494	0.999897	4.41496e-05	TRUE
A0A087L9F7	4.51044e+07	189986	7.89123	0.999189	0.000248114	TRUE
A0A0A8R9W8	517922	1.67711e+07	-5.0171	0.961667	0.00482433	TRUE
A0A0A8RAB3	517922	4.95273e+07	-6.57934	0.992629	0.00156847	TRUE
A0A0A8RAE7	2.25522e+07	189986	6.89123	0.997236	0.000753806	TRUE
A0A0A8RAM9	517922	2.55259e+07	-5.62308	0.98445	0.00271656	TRUE
A0A0A8RAN1	517922	8.27817e+07	-7.32043	0.998369	0.000452243	TRUE
A0A0A8RAW0	517922	6.78694e+07	-7.03388	0.997609	0.000674428	TRUE
A0A0A8RAY6	3.18149e+07	189986	7.38766	0.998552	0.000412971	TRUE
A0A0A8RAY7	517922	3.74103e+07	-6.17456	0.992501	0.00159914	TRUE
A0A0A8RBQ0	1.21439e+08	189986	9.32012	0.999833	7.0605e-05	TRUE
A0A0A8RBV2	1.3728e+08	189986	9.49701	0.998769	0.000367379	TRUE
A0A0A8RBW9	2.12797e+08	189986	10.1294	0.999923	3.53329e-05	TRUE
A0A0A8RC33	517922	9.27381e+07	-7.48428	0.998665	0.000388301	TRUE
A0A0A8RC42	1.03364e+07	189986	5.7657	0.987338	0.00225013	TRUE
A0A0A8RC46	1.77789e+07	189986	6.54813	0.995775	0.0010138	TRUE
A0A0A8RC61	1.98285e+07	5.76149e+08	-4.86079	0.950797	0.00637862	TRUE
A0A0A8RCA1	517922	2.05323e+08	-8.63094	0.999656	0.000129688	TRUE
A0A0A8RCD6	517922	7.75412e+07	-7.22608	0.994304	0.00128409	TRUE
A0A0A8RCF3	517922	5.03133e+07	-6.60206	0.9959	0.000962487	TRUE
A0A0A8RCH5	517922	1.17642e+08	-7.82746	0.995677	0.00105214	TRUE
A0A0A8RCK2	517922	1.06701e+08	-7.68662	0.998908	0.000323338	TRUE
A0A0A8RCM2	517922	6.04001e+07	-6.86567	0.996896	0.000791078	TRUE
A0A0A8RCP4	600068	3.92534e+07	-6.03155	0.94556	0.00667572	TRUE
A0A0A8RCW0	517922	6.62017e+07	-6.99799	0.997546	0.000686341	TRUE
A0A0A8RCZ7	517922	1.4123e+07	-4.76917	0.944582	0.00686737	TRUE
A0A0A8RD61	1.50348e+07	189986	6.30627	0.994019	0.00131765	TRUE
A0A0A8RD68	1.45681e+09	189986	12.9046	0.999987	7.86846e-06	TRUE
A0A0A8RD70	517922	1.17314e+07	-4.50149	0.915475	0.00826336	TRUE
A0A0A8RDL7	2.53154e+07	189986	7.05797	0.997793	0.000640334	TRUE
A0A0A8RDY9	517922	4.60905e+07	-6.47559	0.991166	0.0017211	TRUE
A0A0A8RDZ8	517922	7.92019e+07	-7.25665	0.975623	0.00349194	TRUE
A0A0A8RE36	2.42862e+07	189986	6.9981	0.995943	0.000956185	TRUE
A0A0A8REA5	517922	1.67238e+07	-5.01303	0.962044	0.00477786	TRUE
A0A0A8REU1	517922	7.15305e+07	-7.10968	0.997832	0.000629383	TRUE
A0A0A8REZ1	517922	1.29923e+08	-7.9707	0.998993	0.000290516	TRUE
A0A0A8RF53	517922	3.79557e+07	-6.19544	0.992917	0.00150879	TRUE
A0A0A8RF89	517922	1.11154e+07	-4.42368	0.90164	0.00954724	TRUE
A0A0A8RFE6	1.04469e+07	189986	5.78104	0.959675	0.00496733	TRUE
A0A0A8RFI2	3.08792e+07	189986	7.34459	0.998473	0.000433541	TRUE
A0A0A8RFP3	517922	5.01715e+07	-6.59799	0.995947	0.000943521	TRUE
A0A0A8RFR3	517922	2.29499e+07	-5.46961	0.980274	0.00311441	TRUE
A0A0A8RFU3	517922	2.2565e+07	-5.4452	0.979614	0.00318979	TRUE
A0A0A8RFW7	517922	3.67675e+07	-6.14955	0.983977	0.00279647	TRUE
A0A0A8RG51	517922	2.86518e+08	-9.11167	0.99979	8.79724e-05	TRUE
A0A0A8RGA9	1.52893e+09	189986	12.9743	0.999993	4.8599e-06	TRUE
A0A0A8RGE6	517922	1.05548e+08	-7.67094	0.998879	0.00033756	TRUE
A0A0A8RGG0	1.03364e+08	189986	9.08763	0.999785	9.18306e-05	TRUE
A0A0A8RGI8	2.68024e+07	189986	7.14033	0.997569	0.000682348	TRUE
A0A0A8RGJ7	517922	2.8296e+07	-5.77172	0.987484	0.00221693	TRUE
A0A0A8RGL7	517922	6.57989e+07	-6.98918	0.997419	0.000715002	TRUE
A0A0A8RGM8	517922	3.46313e+07	-6.0632	0.987837	0.00216852	TRUE
A0A0A8RGR1	6.3221e+07	189986	8.37836	0.999547	0.000164622	TRUE
A0A0A8RGT9	5.75018e+07	189986	8.24157	0.999469	0.000184349	TRUE
A0A0A8RGX8	3.00101e+07	189986	7.30341	0.984727	0.00263776	TRUE
A0A0A8RH99	1.35476e+07	4.44958e+08	-5.03756	0.952211	0.0058063	TRUE
A0A0A8RHA7	517922	1.52829e+08	-8.20496	0.999401	0.000204732	TRUE
A0A0A8RHE7	517922	1.72789e+07	-5.06013	0.958748	0.00506603	TRUE
A0A0A8RHJ5	3.5629e+07	189986	7.55101	0.9988	0.000352123	TRUE
A0A0A8RHK5	1.17614e+07	2.74038e+08	-4.54225	0.922351	0.00817302	TRUE
A0A0A8RI31	517922	1.76041e+08	-8.40896	0.999552	0.000162174	TRUE
A0A0A8RI50	2.90658e+07	189986	7.25728	0.998281	0.000490727	TRUE
A0A0A8RI59	4.95361e+08	2.38326e+07	4.37747	0.904412	0.00910136	TRUE
A0A0A8RIU1	7.78213e+06	189986	5.3562	0.977435	0.00340481	TRUE
A0A0A8RIU3	517922	1.54304e+07	-4.89689	0.953138	0.00575022	TRUE
A0A0A8RIY2	517922	7.87403e+07	-7.24822	0.998306	0.000474676	TRUE
A0A0A8RJ95	8.62598e+06	189986	5.50472	0.981817	0.00301742	TRUE
A0A0A8RJB7	517922	4.84111e+08	-9.86839	0.999903	4.23346e-05	TRUE
A0A0A8RJC2	517922	4.4737e+07	-6.43259	0.995117	0.00118028	TRUE
A0A0A8RJE5	517922	1.05624e+08	-7.67199	0.998949	0.000302244	TRUE
A0A0A8RJL7	517922	4.4402e+07	-6.42175	0.993864	0.0013521	TRUE
A0A0A8RJM0	517922	1.18821e+08	-7.84184	0.998842	0.000344797	TRUE
A0A0A8RJV5	517922	1.75348e+07	-5.08135	0.954271	0.00563972	TRUE
A0A0A8RJW4	517922	1.93645e+07	-5.22453	0.972237	0.00384823	TRUE
A0A0A8RKG1	517922	1.50057e+07	-4.85663	0.951347	0.00620724	TRUE
A0A0A8RKI6	517922	1.23478e+08	-7.8973	0.999035	0.000279162	TRUE
A0A0A8RKK4	3.8511e+07	189986	7.66323	0.998342	0.000458601	TRUE
A0A0A8RKK7	1.26029e+07	189986	6.05171	0.984468	0.00269672	TRUE
A0A0A8RKT3	3.05609e+08	189986	10.6516	0.999954	2.04114e-05	TRUE
A0A0A8RKV0	517922	1.06701e+08	-7.68662	0.998908	0.000323338	TRUE
A0A0A8RL58	517922	6.13323e+07	-6.88777	0.990751	0.00181987	TRUE
A0A0A8RL85	4.00381e+08	189986	11.0413	0.999956	1.93707e-05	TRUE
A0A0A8RM23	1.29417e+08	189986	9.41192	0.999099	0.000266285	TRUE
A0A0A8RM53	4.21923e+07	189986	7.79494	0.999103	0.000264155	TRUE
A0A0A8RM61	517922	2.99529e+07	-5.85382	0.987285	0.00226684	TRUE
A0A0A8RMH9	6.02385e+06	189986	4.98672	0.957034	0.00532007	TRUE
A0A0A8RMQ3	517922	1.23577e+07	-4.57653	0.926203	0.00772949	TRUE
A0A0A8RMZ4	517922	1.96324e+07	-5.24436	0.959428	0.00501658	TRUE
A0A0A8RN26	517922	7.1243e+07	-7.10387	0.997882	0.000611465	TRUE
A0A0A8RN35	517922	2.1591e+08	-8.70348	0.999687	0.000122668	TRUE
A0A0A8RN73	517922	9.00178e+07	-7.44133	0.998627	0.000401933	TRUE
A0A0A8RN76	8.7774e+06	189986	5.52983	0.982518	0.0028815	TRUE
A0A0A8RNL2	517922	2.64807e+07	-5.67606	0.985346	0.00252245	TRUE
A0A0A8RNN3	2.15516e+07	189986	6.82575	0.996921	0.000786115	TRUE
A0A0A8RNP3	3.89718e+07	189986	7.68039	0.998496	0.00042757	TRUE
A0A0A8RNW6	1.03364e+08	189986	9.08763	0.999785	9.18306e-05	TRUE
A0A0A8RP23	517922	2.37655e+07	-5.51999	0.981961	0.00297183	TRUE
A0A0A8RP66	7.1407e+08	2.1821e+07	5.03228	0.943898	0.00693193	TRUE
A0A0A8RP91	1.80571e+07	189986	6.57053	0.992899	0.00152849	TRUE
A0A0A8RPI5	517922	5.10517e+07	-6.62308	0.996079	0.000931152	TRUE
A0A0A8RPS0	4.77223e+07	189986	7.97263	0.99928	0.000225591	TRUE
A0A0A8RPS5	2.74737e+08	189986	10.4979	0.999879	5.11398e-05	TRUE
A0A0A8RPU5	3.50616e+07	189986	7.52785	0.997946	0.000582861	TRUE
A0A0A8RQ44	3.58729e+07	189986	7.56085	0.998642	0.000396448	TRUE
A0A0A8RQ57	2.86422e+08	189986	10.558	0.999919	3.68976e-05	TRUE
A0A0A8RQ69	517922	7.75639e+07	-7.22651	0.998245	0.000519058	TRUE
A0A0A8RQH7	517922	1.84843e+07	-5.15742	0.96935	0.00410131	TRUE
A0A0A8RQT6	4.3182e+08	189986	11.1503	0.999969	1.38942e-05	TRUE
A0A0A8RR01	517922	1.06925e+08	-7.68964	0.998971	0.000295144	TRUE
A0A0A8RR35	1.76467e+08	189986	9.85929	0.999846	6.33059e-05	TRUE
A0A0A8RR47	517922	3.4922e+07	-6.07526	0.985089	0.00257967	TRUE
A0A0A8RR62	1.16765e+08	189986	9.2635	0.999825	7.28316e-05	TRUE
A0A0A8RS03	1.97332e+07	189986	6.69858	0.996452	0.000859729	TRUE
A0A0A8RS78	517922	5.56095e+07	-6.74645	0.996608	0.000837664	TRUE
A0A0A8RSF6	517922	2.28483e+07	-5.46321	0.958075	0.00516681	TRUE
A0A0A8RST2	1.45631e+08	189986	9.58221	0.99987	5.68962e-05	TRUE
A0A0A8RSW3	2.55782e+07	189986	7.07288	0.997806	0.000636679	TRUE
A0A0A8RT22	517922	2.30249e+07	-5.47432	0.980481	0.00306487	TRUE
A0A0A8RTC1	517922	4.83365e+07	-6.54423	0.994508	0.00126808	TRUE
A0A0A8RTR1	1.22158e+07	189986	6.00671	0.990975	0.00175795	TRUE
A0A0C6E9M7	517922	6.72876e+08	-10.3434	0.999933	3.23546e-05	TRUE
A0A0C6F0J1	4.66379e+07	189986	7.93946	0.999123	0.000262079	TRUE
A0A0C6FBE1	4.89553e+07	189986	8.00943	0.964705	0.0044642	TRUE
A0A0C7AF07	517922	1.93621e+07	-5.22435	0.971068	0.00395339	TRUE
A0A0C7AJ80	517922	8.65036e+08	-10.7058	0.999955	1.9896e-05	TRUE
A0A0C7CVX1	517922	9.2831e+07	-7.48573	0.998655	0.000391013	TRUE
A0A0C7CYZ0	517922	3.64807e+07	-6.13825	0.990706	0.0018324	TRUE
A0A0C7CZ91	517922	7.08858e+07	-7.09662	0.997853	0.000625787	TRUE
A0A0C7D3D5	5.1758e+07	189986	8.08974	0.999218	0.000242328	TRUE
A0A0C7D3S1	517922	8.60516e+07	-7.37632	0.997866	0.000622204	TRUE
A0A0C7D572	517922	5.97423e+08	-10.1718	0.99993	3.33317e-05	TRUE
A0A0D6FGC3	517922	5.60831e+07	-6.75869	0.993595	0.00140568	TRUE
A0A0D7M8T9	4.69837e+06	189986	4.62819	0.932892	0.00757184	TRUE
A0A0D7ML97	517922	3.73331e+07	-6.17158	0.990301	0.00192157	TRUE
A0A0E3T9F4	2.34919e+08	189986	10.2721	0.999934	3.18815e-05	TRUE
A0A0F6RPR9	517922	2.20051e+07	-5.40896	0.978807	0.00324174	TRUE
A0A0F6RPW2	1.40951e+07	189986	6.21316	0.993211	0.00147994	TRUE
A0A0F6RRA3	2.80742e+07	189986	7.20721	0.998202	0.000528669	TRUE
A0A0F6RRS8	1.55397e+07	189986	6.35392	0.99044	0.00188298	TRUE
A0A0F6RSU0	2.34215e+07	189986	6.94579	0.997311	0.000736333	TRUE
A0A0F6U897	517922	1.6685e+08	-8.3316	0.999485	0.000180254	TRUE
A0A0F6U9X9	6.84453e+06	189986	5.17098	0.970385	0.00398938	TRUE
A0A0F6UAS3	517922	5.14968e+07	-6.6356	0.994907	0.0012229	TRUE
A0A0F6UDJ2	2.4329e+07	189986	7.00064	0.997652	0.0006667	TRUE
A0A0F6UEY7	517922	4.00749e+07	-6.27382	0.909847	0.00867192	TRUE
A0A0F6UF15	7.40128e+07	189986	8.60574	0.99957	0.000150981	TRUE
A0A0F6UF99	517922	6.62701e+08	-10.3214	0.999938	2.95662e-05	TRUE
A0A0F6UGB5	4.50051e+07	189986	7.88805	0.999196	0.000244214	TRUE
A0A0F6UHN9	517922	2.12106e+07	-5.35591	0.973222	0.0037465	TRUE
A0A0F6UHW3	3.84419e+07	8.26933e+08	-4.42702	0.905095	0.00899079	TRUE
A0A0F6UJ25	1.11552e+08	189986	9.19761	0.999793	8.48022e-05	TRUE
A0A0G4V8T2	2.81902e+07	189986	7.21316	0.998161	0.000544922	TRUE
A0A0G4XYY8	517922	4.26573e+07	-6.36391	0.992571	0.00157863	TRUE
A0A0H2Z724	517922	1.37797e+08	-8.05559	0.999228	0.00023857	TRUE
A0A0H2Z7H9	517922	1.7396e+07	-5.06987	0.962459	0.00463932	TRUE
A0A0H2Z7N4	517922	3.23723e+07	-5.96588	0.988203	0.00212068	TRUE
A0A0H2Z7Q3	517922	3.28995e+07	-5.98918	0.990207	0.00193451	TRUE
A0A0H2Z8H8	517922	2.51995e+07	-5.60451	0.951391	0.00614986	TRUE
A0A0H2Z9D7	6.65452e+07	189986	8.4523	0.999556	0.000158462	TRUE
A0A0H2ZAV7	517922	1.75135e+08	-8.40152	0.999561	0.000154714	TRUE
A0A0H2ZCC7	517922	6.17883e+07	-6.89845	0.997213	0.00076265	TRUE
A0A0H2ZCG8	3.43837e+07	189986	7.49969	0.998629	0.000399181	TRUE
A0A0H2ZD39	517922	3.32748e+07	-6.00555	0.97111	0.00391735	TRUE
A0A0H2ZDA7	517922	1.49634e+07	-4.85256	0.95181	0.00592107	TRUE
A0A0H2ZDQ9	517922	4.85368e+07	-6.5502	0.995594	0.00107799	TRUE
A0A0H2ZEJ8	517922	8.73862e+07	-7.39852	0.996974	0.000781246	TRUE
A0A0H2ZF00	517922	1.58467e+09	-11.5792	0.99998	1.02466e-05	TRUE
A0A0H2ZG25	2.345e+09	189986	13.5914	0.999996	2.91096e-06	TRUE
A0A0H2ZHC6	1.59074e+08	189986	9.70959	0.999889	4.60027e-05	TRUE
A0A0H2ZHE7	517922	3.5567e+07	-6.10166	0.991621	0.00167352	TRUE
A0A0H2ZHL8	517922	5.72132e+07	-6.78747	0.996838	0.00080117	TRUE
A0A0H2ZHM8	517922	2.11249e+09	-11.9939	0.999986	8.15778e-06	TRUE
A0A0H2ZIY3	517922	1.58884e+09	-11.583	0.99998	1.12653e-05	TRUE
A0A0H2ZJA4	517922	3.65863e+07	-6.14242	0.964215	0.00459539	TRUE
A0A0H2ZJX4	517922	4.61131e+07	-6.4763	0.99368	0.00137872	TRUE
A0A0H2ZK39	5.04059e+08	1.40832e+07	5.16154	0.968727	0.00413935	TRUE
A0A0H2ZKF0	4.51897e+07	189986	7.89396	0.999099	0.000268415	TRUE
A0A0H2ZL56	517922	2.73634e+07	-5.72337	0.986302	0.00231774	TRUE
A0A0M4PD27	1.95758e+08	189986	10.009	0.999914	3.90868e-05	TRUE
A0A0N7HJS2	517922	3.3127e+08	-9.32106	0.999798	8.24181e-05	TRUE
A0A0N9ZPK6	1.80571e+07	189986	6.57053	0.992899	0.00152849	TRUE
A0A0V5FXV7	517922	1.87398e+08	-8.49915	0.999521	0.000169501	TRUE
A0A140S6P0	3.27506e+07	189986	7.42948	0.998624	0.000404676	TRUE
A0A173DWI4	5.52082e+06	189986	4.86092	0.953567	0.00569456	TRUE
A0A1B1XUZ8	1.49925e+08	189986	9.62413	0.999772	9.57111e-05	TRUE
A0A1C7B5G1	4.41647e+08	189986	11.1828	0.999971	1.29411e-05	TRUE
A0A1C7B931	517922	2.53274e+08	-8.93375	0.999709	0.000116122	TRUE
A0A1C7B9K4	517922	4.85479e+07	-6.55053	0.995611	0.00107149	TRUE
A0A1C7B9P3	2.06728e+08	189986	10.0876	0.999921	3.63754e-05	TRUE
A0A1C7BC42	517922	1.10183e+08	-7.73295	0.999023	0.00028368	TRUE
A0A1C7BER4	517922	2.44072e+09	-12.2023	0.999988	6.06902e-06	TRUE
A0A1C7BEW2	517922	3.36781e+08	-9.34486	0.999825	7.20779e-05	TRUE
A0A1C7BFC1	517922	5.03515e+07	-6.60315	0.985121	0.00256042	TRUE
A0A1C7BFE2	1.60262e+07	189986	6.39839	0.990649	0.00184496	TRUE
A0A1C7BGG2	517922	4.75309e+07	-6.51999	0.995506	0.00108451	TRUE
A0A1C7BGX1	6.46948e+07	189986	8.41161	0.999558	0.000157218	TRUE
A0A1C7BHY8	517922	1.85104e+08	-8.48139	0.922423	0.00808253	TRUE
A0A1C7BIJ8	1.02046e+08	189986	9.06911	0.999677	0.00012459	TRUE
A0A1C7BJP2	3.00467e+08	189986	10.6271	0.999953	2.09372e-05	TRUE
A0A1C7BKH8	517922	5.1932e+08	-9.96967	0.999912	4.01831e-05	TRUE
A0A1C7BKM7	517922	3.69685e+07	-6.15742	0.992662	0.00154811	TRUE
A0A1C7BLI2	1.7253e+08	189986	9.82674	0.999899	4.35364e-05	TRUE
A0A1C7BMS5	517922	9.68223e+08	-10.8684	0.999962	1.68261e-05	TRUE
A0A1C7BNE3	517922	2.02447e+07	-5.28866	0.974733	0.00358412	TRUE
A0A1C7BNF4	517922	2.01423e+07	-5.28135	0.97296	0.00377998	TRUE
A0A1C7BNV3	3.62428e+07	189986	7.57565	0.997427	0.000706608	TRUE
A0A1C7BPL2	5.20659e+07	189986	8.0983	0.998296	0.000481111	TRUE
A0A1C7BQG6	6.58411e+07	189986	8.43695	0.999239	0.000234848	TRUE
A0A1C7BUT8	3.75042e+07	189986	7.62502	0.998902	0.000328084	TRUE
A0A1C7BYH2	517922	5.12403e+07	-6.6284	0.996198	0.000894756	TRUE
A0A1C7BZ54	9.10419e+06	6.8576e+08	-6.23503	0.988625	0.00209001	TRUE
A0A1C7C025	4.63338e+08	189986	11.252	0.9868	0.00230033	TRUE
A0A1C7C2E0	7.91235e+07	189986	8.70207	0.999488	0.000178899	TRUE
A0A1C7C4A5	517922	3.13535e+07	-5.91975	0.989568	0.00196091	TRUE
A0A1C7C4I5	1.63835e+07	189986	6.4302	0.995065	0.00118732	TRUE
A0A1C7C584	517922	3.97367e+08	-9.58352	0.999845	6.40364e-05	TRUE
A0A1C7C9F9	517922	1.76538e+07	-5.0911	0.965647	0.0044218	TRUE
A0A1S6JV67	1.3909e+08	189986	9.51591	0.999859	5.75351e-05	TRUE
A0A1V0M5H3	1.49717e+08	189986	9.62213	0.999878	5.17956e-05	TRUE
A0A1V0M6R9	517922	1.42268e+08	-8.10166	0.999328	0.00021889	TRUE
A0A1Y3KW69	517922	8.97039e+07	-7.43629	0.995755	0.00103299	TRUE
A0A1Y3LQW1	517922	6.41915e+07	-6.9535	0.995288	0.00114565	TRUE
A0A225KQF9	517922	8.13736e+07	-7.29568	0.99828	0.000506603	TRUE
A0A231IHT4	517922	7.48172e+07	-7.17449	0.998069	0.00055824	TRUE
A0A232AV20	4.0385e+08	4.31299e+06	6.54899	0.995435	0.0010979	TRUE
A0A241XF69	1.03137e+07	189986	5.76252	0.987434	0.00223352	TRUE
A0A241XFC7	2.34402e+07	189986	6.94694	0.997458	0.000702456	TRUE
A0A241XIH6	1.31002e+08	189986	9.42948	0.999852	6.04504e-05	TRUE
A0A241XIM5	7.21276e+06	189986	5.24658	0.973971	0.00364798	TRUE
A0A241XIQ9	517922	3.16958e+07	-5.93541	0.98536	0.0025034	TRUE
A0A241XPD7	2.12197e+08	9.87861e+09	-5.54083	0.982014	0.00292608	TRUE
A0A241XPF1	517922	3.4114e+08	-9.36341	0.99982	7.43166e-05	TRUE
A0A241XPV0	4.39794e+07	189986	7.85479	0.999173	0.000250061	TRUE
A0A241XRB5	1.61667e+08	189986	9.73291	0.999791	8.6398e-05	TRUE
A0A2I7N9U7	8.67048e+07	189986	8.83407	0.999565	0.000153467	TRUE
A0A2K4XH92	2.92392e+08	189986	10.5878	0.999927	3.43013e-05	TRUE
A0A2K4XK60	517922	6.78031e+07	-7.03247	0.997711	0.00065525	TRUE
A0A2K4XPE4	5.3887e+07	189986	8.1479	0.99935	0.000212373	TRUE
A0A2K4XRF4	517922	1.33376e+07	-4.68662	0.935051	0.00749634	TRUE
A0A2K4XT62	2.5776e+07	189986	7.08399	0.997509	0.000698399	TRUE
A0A2K4XXQ6	1.49717e+08	189986	9.62213	0.999878	5.17956e-05	TRUE
A0A2K4Y310	517922	2.8081e+08	-9.08264	0.999742	0.000105413	TRUE
A0A2L1KF30	517922	8.89175e+07	-7.42359	0.998499	0.000424597	TRUE
A0A2R3ILP5	2.25522e+08	189986	10.2132	0.99993	3.28328e-05	TRUE
A0A2R3IM16	517922	5.27592e+07	-6.67054	0.995063	0.00119443	TRUE
A0A2R3IMD3	517922	5.29614e+08	-9.99799	0.999913	3.96373e-05	TRUE
A0A2R3IN96	1.50017e+08	189986	9.62502	0.999877	5.3717e-05	TRUE
A0A2R3INB0	517922	4.73031e+07	-6.51306	0.993702	0.00136976	TRUE
A0A2R3INJ1	2.90658e+07	189986	7.25728	0.998281	0.000490727	TRUE
A0A2R3INK8	8.34852e+07	189986	8.77948	0.999572	0.000149734	TRUE
A0A2R3INV2	517922	3.00115e+07	-5.85663	0.988658	0.00207487	TRUE
A0A2R3INY4	517922	2.73634e+07	-5.72337	0.986302	0.00231774	TRUE
A0A2R3IP24	517922	2.74538e+07	-5.72812	0.979199	0.00321549	TRUE
A0A2R3IQC1	2.96862e+07	189986	7.28775	0.996334	0.00087108	TRUE
A0A2R3ISV3	517922	2.40885e+08	-8.86139	0.999699	0.000118913	TRUE
A0A2R3IT70	517922	1.42268e+08	-8.10166	0.999328	0.00021889	TRUE
A0A2R3IUY7	1.87146e+08	189986	9.94406	0.999912	4.07272e-05	TRUE
A0A2R3IWM1	1.68769e+07	189986	6.47301	0.995279	0.0011525	TRUE
A0A2R3IWS6	517922	9.68223e+07	-7.54646	0.998778	0.000357172	TRUE
A0A2R3IWW6	517922	5.00995e+07	-6.59592	0.995832	0.000975229	TRUE
A0A2R3IXA7	1.59393e+08	189986	9.71248	0.999888	4.66697e-05	TRUE
A0A2R3IXJ6	517922	6.67569e+07	-7.01004	0.997581	0.000678365	TRUE
A0A2R3IXQ3	517922	4.94732e+07	-6.57777	0.99539	0.00110465	TRUE
A0A2R3IZA4	517922	1.06701e+09	-11.0085	0.999965	1.58644e-05	TRUE
A0A2R3J281	4.30437e+07	189986	7.82376	0.999143	0.000260054	TRUE
A0A2R3J4H2	3.93007e+07	189986	7.69252	0.998998	0.000288199	TRUE
A0A2R3J5B2	517922	2.30926e+07	-5.47855	0.973687	0.00371361	TRUE
A0A2R4B8X3	517922	1.05674e+08	-7.67267	0.998949	0.000306995	TRUE
A0A2R4B9E2	2.68759e+08	189986	10.4662	0.999915	3.79872e-05	TRUE
A0A2R4KMG2	4.95938e+07	189986	8.02812	0.999324	0.000222196	TRUE
A0A2R4KR61	8.71357e+07	189986	8.84122	0.999729	0.000108945	TRUE
A0A2R7XQ42	517922	4.77732e+07	-6.52732	0.968194	0.00417816	TRUE
A0A2S5I245	517922	3.91237e+07	-6.23916	0.993062	0.00148939	TRUE
A0A2S5I5S0	517922	7.1243e+07	-7.10387	0.997882	0.000611465	TRUE
A0A2S5I5V1	1.31265e+08	189986	9.43237	0.999851	6.1892e-05	TRUE
A0A2S5I602	1.31265e+08	189986	9.43237	0.999851	6.1892e-05	TRUE
A0A2S5I656	1.31002e+08	189986	9.42948	0.999852	6.04504e-05	TRUE
A0A2S5I677	517922	6.54409e+07	-6.98131	0.997338	0.000727724	TRUE
A0A2S5I6H7	517922	4.26804e+07	-6.36469	0.994148	0.00129226	TRUE
A0A2S5I6J5	2.62005e+08	189986	10.4295	0.999944	2.51659e-05	TRUE
A0A2S5I7J3	517922	1.76538e+08	-8.41303	0.999546	0.000165851	TRUE
A0A2S5I7M5	3.15645e+07	1.4663e+09	-5.53773	0.982431	0.00290376	TRUE
A0A2S5I8S9	1.08072e+09	189986	12.4738	0.999937	3.09736e-05	TRUE
A0A2S5I8X0	517922	3.87289e+07	-6.22453	0.993307	0.00144235	TRUE
A0A2S5I9J2	5.62564e+08	189986	11.5319	0.999979	1.15836e-05	TRUE
A0A2S5I9W1	1.00499e+07	189986	5.72515	0.957861	0.00521772	TRUE
A0A2S5IAP3	3.93007e+08	189986	11.0144	0.999967	1.43728e-05	TRUE
A0A2S5IAR2	6.56324e+06	189986	5.11044	0.967614	0.00425742	TRUE
A0A2S5IBS7	517922	2.91288e+08	-9.13549	0.999792	8.56033e-05	TRUE
A0A2S5IBX7	3.35066e+08	189986	10.7843	0.999951	2.19886e-05	TRUE
A0A2S5ICD6	1.12288e+07	189986	5.88516	0.989547	0.00197493	TRUE
A0A2S5ICM6	517922	1.15593e+07	-4.48017	0.911886	0.0083624	TRUE
A0A2S5ID04	517922	1.50198e+08	-8.17992	0.999439	0.000191415	TRUE
A0A2S5IDF2	3.00696e+07	189986	7.30627	0.998362	0.000455421	TRUE
A0A2S5IDH7	517922	7.21766e+08	-10.4446	0.999944	2.56897e-05	TRUE
A0A2S5IDV6	517922	8.94216e+08	-10.7537	0.999959	1.83342e-05	TRUE
A0A2S5IE75	1.55844e+09	189986	13.0019	0.999994	4.66823e-06	TRUE
A0A2S5IEF6	8.29609e+07	189986	8.77039	0.998203	0.000525441	TRUE
A0A2S5IEJ3	6.76698e+07	1.97743e+09	-4.86897	0.908851	0.00877719	TRUE
A0A2S5IEX0	517922	5.1932e+09	-13.2916	0.999995	4.02028e-06	TRUE
A0A2S5IFE2	517922	9.68223e+07	-7.54646	0.998778	0.000357172	TRUE
A0A2S5IGW7	1.45278e+08	189986	9.5787	0.999871	5.55956e-05	TRUE
A0A2S5IGZ4	6.70278e+07	189986	8.46272	0.999559	0.000155967	TRUE
A0A2S5IH09	2.90658e+07	189986	7.25728	0.998281	0.000490727	TRUE
A0A2S5IHD9	517922	5.91121e+07	-6.83457	0.996122	0.000918974	TRUE
A0A2S5IHT1	2.18358e+09	189986	13.4885	0.999996	3.60108e-06	TRUE
A0A2S5III9	517922	8.35824e+07	-7.33432	0.998325	0.000468226	TRUE
A0A2S5IJ77	517922	1.87113e+08	-8.49696	0.994328	0.00127593	TRUE
A0A2S5IJC4	6.6437e+08	189986	11.7719	0.999983	9.66879e-06	TRUE
A0A2S5IJN5	517922	7.48172e+08	-10.4964	0.999947	2.46638e-05	TRUE
A0A2S5IK18	517922	2.78913e+08	-9.07286	0.970188	0.00402625	TRUE
A0A2S5IK25	3.93795e+07	189986	7.6954	0.998991	0.000292833	TRUE
A0A2V3EVZ5	2.99456e+07	189986	7.30031	0.998306	0.000477901	TRUE
A0A2V3F7B2	517922	4.66507e+07	-6.49302	0.995342	0.00111145	TRUE
A0A2V3F920	517922	1.4123e+08	-8.0911	0.999346	0.000214001	TRUE
A0A2V3FF16	517922	7.34548e+07	-7.14798	0.997971	0.000575719	TRUE
A0A2V3FQ78	517922	3.15428e+07	-5.92843	0.979948	0.00316451	TRUE
A0A2V3FWL4	2.11385e+09	189986	13.4417	0.999995	3.85241e-06	TRUE
A0A2V3FYX8	1.03343e+08	189986	9.08734	0.999787	8.95176e-05	TRUE
A0A2V3G4I5	2.88784e+07	189986	7.24795	0.99789	0.000607872	TRUE
A0A2V3G650	1.21889e+08	189986	9.32545	0.999834	6.98817e-05	TRUE
A0A2V3GFC6	3.93007e+06	189986	4.37059	0.903736	0.0093234	TRUE
A0A2V3GJJ5	2.72713e+08	189986	10.4873	0.999943	2.6706e-05	TRUE
A0A2V3GJQ8	8.3631e+08	189986	12.1039	0.999987	7.54514e-06	TRUE
A0A2V3GKX6	517922	6.62701e+08	-10.3214	0.999938	2.95662e-05	TRUE
A0A2V3GUR8	1.5114e+08	189986	9.63578	0.99972	0.000111623	TRUE
A0A2V3GWL0	517922	1.60688e+07	-4.95538	0.958453	0.00511629	TRUE
A0A2V3GXN3	7.50085e+06	189986	5.30309	0.975612	0.00352265	TRUE
A0A2V4GCB6	2.15218e+07	189986	6.82376	0.997055	0.000776532	TRUE
A0A367LSV0	4.11722e+08	189986	11.0816	0.999969	1.34025e-05	TRUE
A0A367LTA6	517922	3.17768e+08	-9.26102	0.999817	7.80446e-05	TRUE
A0A367LTG1	517922	3.25675e+07	-5.97455	0.990547	0.00187028	TRUE
A0A367LWK5	2.79025e+08	189986	10.5203	0.999943	2.7203e-05	TRUE
A0A367LX23	517922	4.84111e+07	-6.54646	0.995661	0.00105859	TRUE
A0A367LY95	2.52648e+08	189986	10.377	0.999942	2.86372e-05	TRUE
A0A367M033	517922	7.43064e+07	-7.16461	0.996219	0.000888741	TRUE
A0A367M0U6	3.64977e+08	189986	10.9077	0.999964	1.63487e-05	TRUE
A0A367M2U8	2.137e+08	189986	10.1355	0.999624	0.000139368	TRUE
A0A367M2X3	1.31002e+07	189986	6.10756	0.992332	0.00161985	TRUE
A0A367M3V3	517922	7.7162e+08	-10.5409	0.999878	5.3087e-05	TRUE
A0A367M4D9	7.89327e+06	189986	5.37666	0.977836	0.00337702	TRUE
A0A367M521	1.17522e+09	189986	12.5948	0.999992	5.05252e-06	TRUE
A0A367M6Q1	517922	2.59622e+07	-5.64753	0.985456	0.00248444	TRUE
A0A367M7K0	1.33068e+08	189986	9.45205	0.999837	6.69291e-05	TRUE
A0A367M7T0	517922	4.28101e+07	-6.36907	0.993934	0.00133476	TRUE
A0A367MAH3	2.09369e+08	189986	10.1059	0.999915	3.85417e-05	TRUE
A0A367MCH3	9.39674e+07	189986	8.95012	0.999751	0.000103736	TRUE
A0A367MCM4	4.67866e+07	189986	7.94406	0.999255	0.000227378	TRUE
A0A367MG41	517922	7.46907e+08	-10.494	0.999944	2.62023e-05	TRUE
A0A367MGD6	1.96504e+07	189986	6.69252	0.996507	0.000848594	TRUE
A0A367MH93	1.47415e+08	189986	9.59977	0.999873	5.49565e-05	TRUE
A0A3E1MR94	4.67693e+09	7.12964e+06	9.35752	0.999845	6.54864e-05	TRUE
A0A3E1MT90	9.14286e+07	189986	8.91061	0.999724	0.00011073	TRUE
A0A3E1MTL9	4.87113e+08	189986	11.3241	0.999975	1.25732e-05	TRUE
A0A3E1N7L1	1.68432e+07	189986	6.47013	0.995313	0.00113883	TRUE
A0A3E1N8M9	517922	2.82871e+07	-5.77126	0.954528	0.00558508	TRUE
A0A3M5D1F1	2.56613e+08	189986	10.3995	0.999909	4.17944e-05	TRUE
A0A3M5D2L5	2.66596e+08	189986	10.4545	0.999887	4.73322e-05	TRUE
A0A3M5D330	6.85962e+07	189986	8.49609	0.999593	0.000146105	TRUE
A0A3M5D5K1	517922	4.94306e+07	-6.57653	0.99576	0.0010266	TRUE
A0A3M5D8F0	517922	2.10873e+07	-5.3475	0.975423	0.00355329	TRUE
A0A3M5D9L5	517922	3.35422e+07	-6.0171	0.99094	0.0017703	TRUE
A0A3M5D9Z5	517922	1.14239e+08	-7.7851	0.998948	0.000311694	TRUE
A0A3M5DAB1	517922	1.90644e+08	-8.52393	0.999476	0.000182978	TRUE
A0A3M5DBQ5	517922	1.15593e+07	-4.48017	0.911886	0.0083624	TRUE
A0A3M5DCN8	2.95125e+07	189986	7.27929	0.997943	0.000586441	TRUE
A0A3M5DDA8	7.42343e+07	189986	8.61005	0.999641	0.000133863	TRUE
A0A3M5DDC2	8.43846e+08	189986	12.1169	0.999987	7.1981e-06	TRUE
A0A3M5DG29	517922	1.79546e+07	-5.11548	0.966915	0.00429749	TRUE
A0A3M5DG64	517922	1.3203e+07	-4.67199	0.93693	0.00720153	TRUE
A0A3M5DI57	1.01229e+08	189986	9.05752	0.999761	0.000101301	TRUE
A0A3M5DI72	517922	1.49634e+09	-11.4964	0.999978	1.18929e-05	TRUE
A0A3M5DJ75	517922	2.91288e+07	-5.81356	0.987948	0.00215247	TRUE
A0A3M5DM28	5.99687e+06	2.25298e+09	-8.55341	0.999635	0.000134942	TRUE
A0A3M5DNA1	517922	3.05401e+07	-5.88183	0.985685	0.00242786	TRUE
A0A3M5DUI8	517922	6.33746e+07	-6.93502	0.997386	0.000719185	TRUE
A0A3M5DZ17	517922	9.22717e+07	-7.47701	0.997723	0.000651469	TRUE
A0A3M5E687	517922	7.97368e+07	-7.26637	0.922629	0.00799207	TRUE
A0A3M5E7W9	517922	7.56974e+07	-7.19136	0.99811	0.000548157	TRUE
A0A3M5E8A3	517922	2.37655e+07	-5.51999	0.981961	0.00297183	TRUE
A0A3M5E9M7	517922	8.71401e+07	-7.39446	0.99853	0.000418737	TRUE
A0A3M5E9X0	3.18149e+07	189986	7.38766	0.998552	0.000412971	TRUE
A0A3M5EFL2	517922	6.13531e+07	-6.88826	0.997063	0.000767079	TRUE
A0A3M5EII9	1.13528e+08	189986	9.22294	0.999819	7.58301e-05	TRUE
A0A3M5EJY6	517922	2.63179e+08	-8.98909	0.99973	0.000108054	TRUE
A0A3M5EL99	517922	7.13425e+07	-7.10588	0.99601	0.000937277	TRUE
A0A3M5ELH1	517922	1.50057e+08	-8.17856	0.999408	0.000201763	TRUE
A0A3M5ELI0	517922	1.58467e+09	-11.5792	0.99998	1.02466e-05	TRUE
A0A3M5ESE3	517922	1.02112e+08	-7.6232	0.998773	0.000362288	TRUE
A0A3M5ETE7	4.39991e+07	1.22768e+09	-4.80232	0.942997	0.00706298	TRUE
A0A3M5EY41	3.73901e+07	189986	7.62062	0.998915	0.000320966	TRUE
A0A3S0L7L3	517922	5.82271e+07	-6.81281	0.996547	0.000843077	TRUE
A0A3S0L7W7	1.12761e+07	189986	5.89123	0.989394	0.00201683	TRUE
A0A3S3T3M4	517922	3.18593e+09	-12.5867	0.999991	5.39562e-06	TRUE
A0A3S3TNS1	1.87146e+07	189986	6.62213	0.996169	0.000900788	TRUE
A0A3S3UZM0	517922	2.66752e+07	-5.68662	0.984997	0.00259891	TRUE
A0A3S3XMV8	517922	3.9721e+07	-6.26102	0.993524	0.0014147	TRUE
A0A424WKT5	2.90658e+07	189986	7.25728	0.998281	0.000490727	TRUE
A0A431X9X1	517922	4.25514e+08	-9.68225	0.999887	4.86274e-05	TRUE
A0A431XC44	5.63805e+06	189986	4.89123	0.954637	0.00547562	TRUE
A0A431XD13	517922	5.03408e+07	-6.60285	0.995658	0.00106505	TRUE
A0A431XEI2	517922	3.25551e+07	-5.974	0.990314	0.00190861	TRUE
A0A444M7F2	4.95361e+08	2.38326e+07	4.37747	0.904412	0.00910136	TRUE
A0A451GFR1	517922	1.10183e+08	-7.73295	0.999023	0.00028368	TRUE
A0A485BN53	1.40641e+07	189986	6.20998	0.993264	0.00146113	TRUE
A0A485BVR2	517922	3.23859e+07	-5.96649	0.985606	0.00244664	TRUE
A0A485BY30	517922	6.16142e+07	-6.89438	0.997246	0.00074939	TRUE
A0A485BYY5	2.94758e+08	5.6333e+06	5.70941	0.983239	0.00281676	TRUE
A0A485C1T7	9.13601e+07	189986	8.90953	0.999714	0.000115225	TRUE
A0A485C758	5.76741e+07	189986	8.24589	0.999375	0.000209233	TRUE
A0A485CNN6	7.64713e+06	5.5197e+08	-6.17353	0.992519	0.00158886	TRUE
A0A485CUL6	517922	1.35865e+07	-4.71329	0.899108	0.0098892	TRUE
A0A485CZD6	517922	1.3203e+07	-4.67199	0.93693	0.00720153	TRUE
A0A485D3I1	2.90658e+07	189986	7.25728	0.998281	0.000490727	TRUE
A0A485E3U8	6.12005e+07	189986	8.3315	0.999479	0.00018161	TRUE
A0A485E4R3	7.32956e+07	189986	8.59169	0.999623	0.000140471	TRUE
A0A485E550	2.62005e+07	189986	7.10756	0.997949	0.000579273	TRUE
A0A485E5Q1	3.37538e+07	189986	7.47301	0.998681	0.000382921	TRUE
A0A485E5S7	5.61439e+07	189986	8.20709	0.99945	0.00018853	TRUE
A0A485E642	517922	6.77756e+07	-7.03189	0.997689	0.000659041	TRUE
A0A485E6S7	2.06273e+07	189986	6.76252	0.996776	0.00081646	TRUE
A0A485E9J5	517922	5.82772e+07	-6.81405	0.993014	0.00149906	TRUE
A0A485E9V9	4.34836e+07	189986	7.83843	0.999079	0.000274834	TRUE
A0A485EAE3	517922	3.76263e+07	-6.18286	0.985709	0.00240906	TRUE
A0A485EE65	1.59074e+09	189986	13.0315	0.999994	4.43198e-06	TRUE
A0A485EER2	517922	3.09972e+07	-5.90326	0.945923	0.00661227	TRUE
A0A485EFJ8	517922	4.62371e+07	-6.48017	0.994988	0.00120858	TRUE
A0A485EHR3	517922	1.49634e+07	-4.85256	0.95181	0.00592107	TRUE
A0A485EKE4	517922	2.55259e+07	-5.62308	0.98445	0.00271656	TRUE
A0A485ENF4	4.68803e+07	189986	7.94694	0.999249	0.000229239	TRUE
A0A485ENK4	517922	2.31198e+08	-8.80217	0.99972	0.000112527	TRUE
A0A485ENP5	517922	1.11729e+08	-7.75305	0.998945	0.00031634	TRUE
A0A485EPC3	1.50017e+08	189986	9.62502	0.999877	5.3717e-05	TRUE
A0A485EPN3	2.90077e+07	189986	7.2544	0.998293	0.000484328	TRUE
A0A485EQ82	2.70399e+08	189986	10.475	0.999947	2.30614e-05	TRUE
A0A485EQJ7	517922	8.25243e+07	-7.31594	0.997978	0.000572164	TRUE
A0A485ERA6	517922	1.93645e+07	-5.22453	0.972237	0.00384823	TRUE
A0A485ES34	517922	4.21969e+07	-6.34826	0.994104	0.00130068	TRUE
A0A485ESL4	1.12288e+07	189986	5.88516	0.989547	0.00197493	TRUE
A0A485EXK6	8.5765e+07	189986	8.81835	0.999671	0.000125584	TRUE
A0A485F246	1.69141e+08	189986	9.79812	0.999896	4.47738e-05	TRUE
A0A485F4I6	517922	8.13736e+07	-7.29568	0.99828	0.000506603	TRUE
A0A485F4J5	3.85267e+08	189986	10.9857	0.999966	1.48628e-05	TRUE
A0A485F5J3	5.39373e+07	189986	8.14924	0.996273	0.000882817	TRUE
A0A485F8F0	517922	1.76041e+07	-5.08703	0.965988	0.00437977	TRUE
A0A485F8P0	517922	1.24611e+08	-7.91048	0.998882	0.000335174	TRUE
A0A485FAA3	517922	1.5116e+07	-4.86719	0.950317	0.00643618	TRUE
A0A485FAB2	6.657e+08	189986	11.7748	0.999983	9.96684e-06	TRUE
A0A485FAJ5	1.4033e+07	189986	6.20678	0.985998	0.00237204	TRUE
A0A485FBU8	1.02819e+08	189986	9.08	0.999768	9.73073e-05	TRUE
A0A485FD32	9.60329e+07	189986	8.98149	0.999763	9.97075e-05	TRUE
A0A485FDP8	3.19306e+08	189986	10.7148	0.999956	1.88268e-05	TRUE
A0A485FHW5	517922	1.24484e+08	-7.90901	0.99916	0.00025205	TRUE
A0A485FIJ8	517922	3.02421e+08	-9.18961	0.999731	0.00010716	TRUE
A0A485FKE1	3.61977e+07	189986	7.57386	0.998707	0.000380283	TRUE
A0A485FN77	517922	3.73453e+07	-6.17205	0.992395	0.00160942	TRUE
A0A485FRY0	3.84419e+07	189986	7.66064	0.998948	0.000309351	TRUE
A0A485G021	517922	1.57724e+08	-8.25045	0.999423	0.000194322	TRUE
A0A485G1N1	517922	3.82345e+08	-9.52792	0.999856	5.89905e-05	TRUE
A0A485GGC1	517922	2.30905e+07	-5.47842	0.980689	0.00304033	TRUE
A0A485GHB7	517922	1.24484e+07	-4.58709	0.924737	0.00781597	TRUE
A0A485GIS0	517922	3.17183e+07	-5.93643	0.987968	0.00213641	TRUE
A0A485GK47	3.10093e+08	1.32403e+07	4.54969	0.924732	0.00790413	TRUE
A0A485GKV6	1.07466e+08	189986	9.14377	0.999795	8.40056e-05	TRUE
A0A485GKZ8	1.69141e+08	189986	9.79812	0.999896	4.47738e-05	TRUE
A0A485GPD8	517922	3.42309e+07	-6.04642	0.987833	0.00218469	TRUE
A0A485GRW4	1.78538e+07	189986	6.55419	0.99571	0.00104573	TRUE
A0A485GXN8	2.99434e+07	189986	7.3002	0.998387	0.000442735	TRUE
A0A485GZ15	2.4329e+07	189986	7.00064	0.997652	0.0006667	TRUE
A0A485H302	1.78145e+07	189986	6.55101	0.995744	0.00103936	TRUE
A0A485H4T1	1.96897e+08	189986	10.0173	0.999917	3.74359e-05	TRUE
A0A485HBR5	517922	1.077e+08	-7.70006	0.998947	0.000314023	TRUE
A0A485HD16	517922	3.93196e+07	-6.24637	0.993736	0.00136083	TRUE
A0A485HD61	517922	8.7112e+07	-7.39399	0.997735	0.0006477	TRUE
A0A485HDI9	7.72841e+07	189986	8.66813	0.999661	0.000127613	TRUE
A0A485HDL5	517922	6.84842e+07	-7.04689	0.951821	0.0058635	TRUE
A0A485HDP1	517922	2.30479e+08	-8.79768	0.99939	0.000207722	TRUE
A0A485HDZ1	2.90077e+07	189986	7.2544	0.998293	0.000484328	TRUE
A0A485HFP1	517922	1.65603e+08	-8.32078	0.999502	0.000172114	TRUE
A0A485HP53	517922	2.05541e+08	-8.63247	0.999608	0.000143819	TRUE
A0A485HPZ8	9.02088e+08	189986	12.2132	0.999988	6.86063e-06	TRUE
A0A485HSR7	517922	2.28853e+08	-8.78747	0.999704	0.000117039	TRUE
A0A485HT24	517922	4.76653e+07	-6.52406	0.995454	0.00109116	TRUE
A0A485HTV9	517922	3.17789e+07	-5.93919	0.984821	0.00261823	TRUE
A0A485HXB4	3.21236e+07	189986	7.4016	0.997984	0.000568607	TRUE
A0A485I303	9.39674e+06	1.93645e+08	-4.36511	0.900881	0.00966081	TRUE
A0A485I405	517922	4.0902e+07	-6.30329	0.993641	0.00138769	TRUE
A0A485I5P3	1.43403e+08	189986	9.55997	0.99982	7.50777e-05	TRUE
A0A4P0TDH8	517922	7.21218e+07	-7.12155	0.998014	0.000565107	TRUE
A0A4P0TE57	3.8365e+07	189986	7.65775	0.998956	0.000299866	TRUE
A0A4P0TPR6	2.07398e+08	189986	10.0923	0.999924	3.48077e-05	TRUE
A0A4P0UB75	517922	2.41457e+07	-5.54289	0.977057	0.00343311	TRUE
A0A4P0UEP9	517922	7.60213e+07	-7.19752	0.998107	0.000551504	TRUE
A0A4P0UKI0	8.58481e+07	189986	8.81975	0.9997	0.000117971	TRUE
A0A4P0ULE6	517922	1.73457e+07	-5.0657	0.964447	0.00450781	TRUE
A0A4P0UMR2	517922	4.62371e+07	-6.48017	0.994988	0.00120858	TRUE
A0A4P0V941	517922	1.01231e+08	-7.6107	0.998728	0.000375058	TRUE
A0A4U9LU54	2.52648e+07	189986	7.05509	0.997809	0.000633013	TRUE
A0A4U9MSB3	4.41647e+07	189986	7.86085	0.99916	0.000256076	TRUE
A0A4U9MSX9	3.545e+09	6.63185e+07	5.74023	0.964439	0.00455166	TRUE
A0A509J918	517922	1.68943e+08	-8.34959	0.999493	0.000174809	TRUE
A0A509JIZ8	2.99434e+07	189986	7.3002	0.998387	0.000442735	TRUE
A0A549ZL40	517922	9.07596e+08	-10.7751	0.99996	1.78303e-05	TRUE
A0A5E5QVE2	517922	1.50057e+07	-4.85663	0.951347	0.00620724	TRUE
A0A5E5QW00	3.87299e+07	189986	7.67141	0.998965	0.000297502	TRUE
A0A5E5R4G9	517922	1.80064e+08	-8.44156	0.999552	0.000160938	TRUE
A0A5E5R5A0	517922	4.67294e+07	-6.49545	0.98456	0.00267697	TRUE
A0A5E8VUG7	3.46914e+07	189986	7.51254	0.998743	0.000372479	TRUE
A0A5E8VVW6	7.44721e+07	189986	8.61466	0.999653	0.000131768	TRUE
A0A5E8VVX7	517922	3.79557e+07	-6.19544	0.992917	0.00150879	TRUE
A0A5E8W8L3	2.54356e+07	189986	7.06481	0.997351	0.000723425	TRUE
A0A5E8W976	1.20733e+08	189986	9.31171	0.999767	9.81023e-05	TRUE
A0A5E9JXR4	1.30486e+07	189986	6.10186	0.992276	0.00164081	TRUE
A0A5E9K447	9.93723e+07	189986	9.03081	0.999772	9.49113e-05	TRUE
A0A5E9LE60	517922	2.68613e+07	-5.69665	0.98629	0.00235399	TRUE
A0A5F1BPU3	517922	2.62847e+08	-8.98727	0.999769	9.65059e-05	TRUE
A0A5F1BQR9	517922	3.41477e+07	-6.04291	0.987808	0.00220082	TRUE
A0A5F1BQU8	1.55397e+07	189986	6.35392	0.99044	0.00188298	TRUE
A0A5K1S3U8	1.21645e+08	189986	9.32257	0.999835	6.76753e-05	TRUE
A0A5K1S966	5.43812e+07	189986	8.16107	0.999414	0.00019879	TRUE
A0A5K1SCK1	517922	8.53796e+07	-7.36501	0.998476	0.000430536	TRUE
A0A5K1SMC4	517922	1.5116e+07	-4.86719	0.950317	0.00643618	TRUE
A0A5K1SQ42	517922	4.41345e+07	-6.41303	0.994727	0.00125283	TRUE
A0A5M6GVP5	517922	7.97149e+07	-7.26597	0.997899	0.000604283	TRUE
A0A5M6H935	517922	7.76767e+07	-7.2286	0.998165	0.000535144	TRUE
A0A5M6HAR7	517922	2.76943e+08	-9.06264	0.999627	0.000137156	TRUE
A0A5M6HE34	517922	1.18821e+08	-7.84184	0.998842	0.000344797	TRUE
A0A5R1AUH1	517922	2.12338e+08	-8.67941	0.999513	0.000170797	TRUE
A0A5R1B3Q3	9.58778e+06	189986	5.65723	0.978052	0.00334946	TRUE
A0A5R1BKW1	6.66808e+07	189986	8.45523	0.999418	0.000195809	TRUE
A0A5R1BL33	517922	3.39441e+07	-6.03428	0.991217	0.00169678	TRUE
A0A643EF92	517922	1.7396e+07	-5.06987	0.962459	0.00463932	TRUE
A0A643EJP9	2.42083e+07	189986	6.99346	0.99754	0.000690367	TRUE
A0A643EMB7	2.25081e+07	189986	6.88841	0.997224	0.000758224	TRUE
A0A643HPH8	5.78211e+08	189986	11.5715	0.99987	5.62493e-05	TRUE
A0A643I3U2	517922	3.97367e+08	-9.58352	0.999845	6.40364e-05	TRUE
A0A643I6J7	1.83018e+08	189986	9.91188	0.999818	7.73158e-05	TRUE
A0A643IRJ0	5.82598e+08	189986	11.5824	0.99998	1.09337e-05	TRUE
A0A643IZU9	517922	2.11249e+09	-11.9939	0.999986	8.15778e-06	TRUE
A0A643J5I8	1.43105e+08	189986	9.55697	0.999856	5.82564e-05	TRUE
A0A643J6Q7	6.58411e+07	189986	8.43695	0.999239	0.000234848	TRUE
A0A659BAK2	2.99456e+08	189986	10.6222	0.999951	2.14534e-05	TRUE
A0A659BYH7	517922	1.86727e+08	-8.49398	0.999568	0.000152225	TRUE
A0A659C0D4	1.12288e+07	189986	5.88516	0.989547	0.00197493	TRUE
A0A659C2A0	517922	8.12101e+07	-7.29278	0.998337	0.000461817	TRUE
A0A659C434	517922	2.59389e+07	-5.64624	0.960493	0.00491909	TRUE
A0A659C6Q9	2.05697e+08	189986	10.0804	0.999911	4.12626e-05	TRUE
A0A659CB05	3.65666e+07	189986	7.58849	0.998853	0.000342366	TRUE
A0A6A9JTH4	517922	2.40124e+07	-5.5349	0.978732	0.00326849	TRUE
A0A6A9JVI7	517922	1.9383e+07	-5.22591	0.962387	0.00473174	TRUE
A0A6A9JXQ3	9.37606e+06	189986	5.62502	0.98471	0.00265738	TRUE
A0A6A9K050	517922	1.6837e+08	-8.34468	0.999489	0.000177537	TRUE
A0A6A9K100	517922	6.43801e+07	-6.95773	0.992206	0.00165134	TRUE
A0A6A9KEU7	1.50348e+07	189986	6.30627	0.994019	0.00131765	TRUE
A0A6B0Q9J0	517922	6.78974e+07	-7.03448	0.997774	0.000644004	TRUE
A0A6B0QGC2	3.18786e+09	189986	14.0344	0.999997	0	TRUE
A0A6B0QJ24	6.6973e+08	189986	11.7835	0.999983	9.34765e-06	TRUE
A0A6B1Y7V9	517922	7.5256e+07	-7.18293	0.994084	0.00130916	TRUE
A0A6B1YCE6	517922	1.68943e+07	-5.02766	0.960832	0.00487119	TRUE
A0A6B1YFI1	2.24576e+07	189986	6.88516	0.997279	0.000745028	TRUE
A0A6B1YJP3	1.03364e+08	2.90467e+06	5.15322	0.969443	0.0040633	TRUE
A0A6B8NMC1	517922	1.58884e+07	-4.9391	0.956961	0.00537199	TRUE
A0A6B8NNA6	517922	2.05323e+08	-8.63094	0.999656	0.000129688	TRUE
A0A6B8NRN3	3.75042e+07	189986	7.62502	0.998902	0.000328084	TRUE
A0A6B8P4W7	517922	2.51692e+08	-8.92471	0.999754	0.000102095	TRUE
A0A6B8PJX5	517922	1.14426e+08	-7.78747	0.999084	0.000270532	TRUE
A0A6B9C9L8	5.15293e+07	189986	8.08335	0.999294	0.000223845	TRUE
A0A6C0L4Z2	517922	6.99322e+08	-10.399	0.99994	2.90945e-05	TRUE
A0A6C0L5D3	5.14653e+07	189986	8.08156	0.999365	0.000210789	TRUE
A0A6G7LID3	1.08394e+08	189986	9.15617	0.999337	0.000217251	TRUE
A0A6H0JNK9	517922	5.0683e+07	-6.61262	0.995795	0.000994545	TRUE
A0A6H1QDQ4	1.96504e+07	189986	6.69252	0.996507	0.000848594	TRUE
A0A6H1QEZ9	517922	1.50057e+07	-4.85663	0.951347	0.00620724	TRUE
A0A6H1QGZ6	517922	3.13192e+08	-9.2401	0.999781	9.33451e-05	TRUE
A0A6H1QIP3	517922	2.64807e+07	-5.67606	0.985346	0.00252245	TRUE
A0A6H1QJ11	517922	1.23228e+08	-7.89438	0.999192	0.000246165	TRUE
A0A6H1QJ94	1.4036e+07	189986	6.20709	0.993312	0.00143291	TRUE
A0A6H1QLD6	2.58189e+08	189986	10.4083	0.999936	3.14287e-05	TRUE
A0A6H1QNK1	517922	3.98721e+07	-6.2665	0.981984	0.00294897	TRUE
A0A6H1QP27	1.59393e+07	189986	6.39055	0.994727	0.00123774	TRUE
A0A6H1QPA1	517922	8.38555e+07	-7.33903	0.998399	0.000439571	TRUE
A0A6H1QPX1	2.89046e+08	189986	10.5712	0.999938	3.05161e-05	TRUE
A0A6H1QQ05	1.05372e+08	189986	9.11538	0.999797	8.32137e-05	TRUE
A0A6H1QQ06	517922	1.85365e+08	-8.48342	0.99958	0.000148511	TRUE
A0A6H1QR20	1.78145e+09	189986	13.1949	0.999995	4.23321e-06	TRUE
A0A6H1QS37	517922	9.48374e+07	-7.51658	0.998278	0.00051284	TRUE
A0A6H1QSW4	517922	2.44072e+09	-12.2023	0.999988	6.06902e-06	TRUE
A0A6H3FWZ3	1.04754e+08	189986	9.10689	0.997913	0.000600711	TRUE
A0A6H3G383	517922	8.19736e+07	-7.30628	0.998335	0.000465027	TRUE
A0A6H3G5B6	517922	3.64721e+08	-9.45984	0.999825	7.35793e-05	TRUE
A0A6H3GGM4	517922	1.03923e+09	-10.9705	0.999942	2.81667e-05	TRUE
A0A6H9TCZ0	3.79129e+08	189986	10.9626	0.999961	1.73265e-05	TRUE
A6V2C3	1.31554e+07	5.76149e+08	-5.45271	0.980446	0.00308965	TRUE
A6V3C2	517922	2.00085e+08	-8.59366	0.999648	0.000132809	TRUE
A6V3D3	517922	6.40873e+08	-10.2731	0.990924	0.00179501	TRUE
A6V7T7	1.6038e+07	1.08353e+09	-6.0781	0.967892	0.00421763	TRUE
A6V8P5	5.63805e+07	189986	8.21316	0.999441	0.00018996	TRUE
A6V920	2.52862e+07	189986	7.05631	0.997537	0.00069439	TRUE
A6VA01	517922	5.97423e+08	-10.1718	0.99993	3.33317e-05	TRUE
A6VB07	7.57943e+07	189986	8.64005	0.99966	0.000128654	TRUE
A6VCN5	2.81282e+07	189986	7.20998	0.998176	0.000531881	TRUE
B7V1H4	517922	3.14951e+07	-5.92625	0.984209	0.00275611	TRUE
C6JW52	1.90182e+08	189986	9.96727	0.999762	0.000100508	TRUE
D5KSB3	4.69837e+07	189986	7.95012	0.999243	0.000232983	TRUE
I1V4S0	5.05295e+07	189986	8.05509	0.999345	0.00021563	TRUE
Q8KIC3	517922	1.35476e+08	-8.03108	0.999244	0.000231108	TRUE
Q9HTM4	2.69803e+07	189986	7.14987	0.997922	0.000597143	TRUE
Q9HV16	517922	5.0683e+07	-6.61262	0.995795	0.000994545	TRUE
Q9HWH9	517922	4.35572e+07	-6.39403	0.945385	0.0067395	TRUE
Q9HWK6	4.1947e+07	189986	7.78653	0.998771	0.000364838	TRUE
Q9HX96	517922	1.54231e+08	-8.21814	0.998799	0.000354654	TRUE
Q9HXE0	517922	7.07806e+07	-7.09447	0.997934	0.000590009	TRUE
Q9HYF5	517922	2.69839e+07	-5.70322	0.972384	0.00381374	TRUE
Q9HZD2	517922	1.49634e+07	-4.85256	0.95181	0.00592107	TRUE
Q9HZQ1	517922	2.75403e+07	-5.73266	0.984002	0.00277616	TRUE
Q9I3B8	517922	3.35422e+07	-6.0171	0.99094	0.0017703	TRUE
Q9I493	1.2615e+09	189986	12.697	0.99999	5.72751e-06	TRUE
Q9I5K2	1.20791e+09	5.89736e+07	4.3563	0.900745	0.00977506	TRUE
Q9I5Q6	517922	7.82474e+08	-10.5611	0.999947	2.41485e-05	TRUE
V6A914	517922	2.23708e+07	-5.43274	0.980079	0.00313935	TRUE
V6A993	517922	8.98762e+07	-7.43906	0.998589	0.000410166	TRUE
V6AA41	517922	2.64061e+08	-8.99392	0.999763	9.88977e-05	TRUE
V6AA79	8.0812e+07	189986	8.73253	0.999686	0.000123631	TRUE
V6AB50	517922	7.26279e+07	-7.13164	0.99581	0.000988102	TRUE
V6ACS8	517922	1.05054e+08	-7.66419	0.998612	0.000407411	TRUE
V6AD67	517922	1.24484e+08	-7.90901	0.99916	0.00025205	TRUE
V6ADQ6	1.12761e+08	189986	9.21316	0.999811	8.02266e-05	TRUE
V6AE35	1.46746e+08	189986	9.59321	0.999853	5.97138e-05	TRUE
V6AG25	7.17495e+08	189986	11.8829	0.999984	9.05313e-06	TRUE
V6AGI6	1.2698e+08	189986	9.3845	0.999786	9.02963e-05	TRUE
V6AGN1	517922	4.41345e+08	-9.73495	0.999887	4.79853e-05	TRUE
V6AH81	517922	3.21516e+08	-9.27794	0.999786	9.10675e-05	TRUE
V6AHG8	517922	1.58436e+08	-8.25695	0.999468	0.000185736	TRUE
V6AI84	517922	3.4116e+07	-6.04157	0.991037	0.00173326	TRUE
V6AMD3	4.13457e+07	189986	7.7657	0.99906	0.000276974	TRUE
V6AN62	517922	1.13362e+08	-7.77398	0.999029	0.000281419	TRUE
V6AND6	517922	9.57201e+07	-7.52994	0.998719	0.000377665	TRUE
V6APL4	4.97341e+08	189986	11.3541	0.999976	1.22098e-05	TRUE
V6APV2	517922	4.87607e+07	-6.55684	0.99588	0.00096885	TRUE
W1MFM8	517922	4.16714e+08	-9.65211	0.999881	5.0488e-05	TRUE
W1MI06	517922	2.86518e+08	-9.11167	0.99979	8.79724e-05	TRUE
W1MK88	8.17354e+07	189986	8.74892	0.999698	0.000119852	TRUE
W1MLD2	517922	9.87745e+07	-7.57526	0.998835	0.000349683	TRUE
W1MLH9	517922	5.00995e+07	-6.59592	0.995832	0.000975229	TRUE
W1MLP0	1.77789e+07	189986	6.54813	0.995775	0.0010138	TRUE
W1MP89	517922	7.65776e+08	-10.53	0.999948	2.25118e-05	TRUE
W1MQU0	8.90726e+07	189986	8.87294	0.999733	0.000106267	TRUE
W1MR29	517922	1.42268e+07	-4.77973	0.94343	0.00699723	TRUE
W1MU41	517922	7.75872e+07	-7.22694	0.99614	0.000912898	TRUE
W1MUL8	517922	4.11611e+08	-9.63433	0.99984	6.6195e-05	TRUE
W1MUU1	517922	5.91186e+08	-10.1567	0.995326	0.001132	TRUE
W1MWG5	9.38577e+07	189986	8.94844	0.999668	0.000126594	TRUE
X5IDD2	1.13528e+08	189986	9.22294	0.999819	7.58301e-05	TRUE
