# Supplementary material for: Pseudomonas aeruginosa biofilm dispersion by the mouse antimicrobial peptide CRAMP
Source: Vet Res. 2022 Oct 8;53:80. doi: 10.1186/s13567-022-01097-y (PMC9548163; doi:10.1186/s13567-022-01097-y)
Supplement: Supplementary file 4 — Additional file 4. Differentially metabolic substance data. [file 13567_2022_1097_MOESM4_ESM.xlsx]

## Sheet: metabonomics
Additional file 4: Differentially metabolic substance data.
MS2.name	MS2.score	Type	Mzmed	Rtmed	CRAMP_Mean	Control_Mean	LOG_FOLDCHANGE	VIP	P_VALUE	Q_VALUE
N-carbamoyl-L-aspartate	0.532233049	MS2 matched	176.052556	333.2930298	0.00236756943333333	1.40707745073333	-9.2151	1.35568462903743	7.1844e-11	2.3304e-09
1-Hexadecanoyl-sn-glycerol	0.550310872	MS2 matched	313.2727076	244.0412903	0.00771238066666667	0.273247340833333	-5.1469	1.35343938461057	2.0209e-10	5.5203e-09
Allopurinol	0.791313509	MS2 matched	137.0436287	240.574707	0.020647248	0.6079940475	-4.88	1.3612023243038	3.492e-13	3.3064e-11
Biliverdin	0.593887751	MS2 matched	581.2365668	288.3173828	0.000584720083333333	0.0130523815666667	-4.4804	1.30578055504046	1.0716e-06	5.9804e-06
Nicotinic acid adenine dinucleotide (NAAD)	0.840292158	MS2 matched	665.0984377	474.9940491	0.00689314666666667	0.101777042833333	-3.8841	1.06174279477388	0.0029208	0.0059214
Decanoyl-CoA	0.973126173	MS2 matched	920.2346896	391.1450195	0.000768526883333333	0.010217876	-3.7329	1.3473897265595	1.7822e-09	2.6427e-08
3-Methylbutanoyl-CoA	0.823536808	MS2 matched	850.1602188	422.7297363	0.00262630003333333	0.0325587674833333	-3.6319	1.34941672492537	1.1135e-09	2.1404e-08
Thiamine	0.966274269	MS2 matched	265.1093385	469.9821777	0.172616733333333	2.08513358333333	-3.5945	1.36313776985056	1.3044e-16	6.7696e-14
Octanoyl-CoA	0.98732858	MS2 matched	892.2058235	404.3244324	0.0021499435	0.0252972216666667	-3.5566	1.34857997036348	1.4951e-09	2.483e-08
Taurolithocholic acid	0.916303163	MS2 matched	482.2922111	259.3851929	0.00389176483333333	0.0436173031666667	-3.4864	1.31080578769829	6.337e-07	3.7803e-06
Pyridoxine	0.974632429	MS2 matched	168.0624226	150.1023865	0.00326120516666667	0.0335221055	-3.3616	1.25952504384522	1.8366e-05	6.7602e-05
.alpha.-Guanidinoglutaric acid	0.868696587	MS2 matched	188.052308	408.912262	0.21486545	2.1396149	-3.3158	1.33757662958753	1.8842e-08	1.9175e-07
2'-Deoxyguanosine 5'-monophosphate (dGMP)	0.904222729	MS2 matched	389.1027501	534.5448608	0.0205798383333333	0.194721375	-3.2421	1.33780144150709	2.1057e-08	2.0238e-07
Daidzin	0.997424691	MS2 matched	417.1131055	199.512	0.00098079922	0.00835464383333333	-3.0905	1.21934802876556	9.2955e-05	0.00026654
Nicotinamide adenine dinucleotide phosphate (NADP)	0.783144561	MS2 matched	744.0804256	520.7753906	0.0106259085	0.0875517098333333	-3.0425	1.12787470936315	0.00091261	0.0020416
Cytidine	0.53461427	MS2 matched	244.077963	297.3295898	0.2588245	2.0705306	-3	1.33018724920364	7.2896e-08	6.0053e-07
Phe-Tyr	0.806235721	MS2 matched	370.1737737	237.894104	0.00350488160333333	0.0274330396666667	-2.9685	1.10782884749498	0.0013375	0.0029167
Lys-Ser	0.954067803	MS2 matched	234.1433825	512.7601929	0.0324512033333333	0.252139273333333	-2.9579	1.31103306434473	7.3111e-07	4.1698e-06
ADP-ribose	0.705915112	MS2 matched	542.0672582	479.251	0.0280349733333333	0.216979361666667	-2.9523	1.34264446466399	7.1993e-09	8.6894e-08
Myristoyl-coenzyme A	0.823729458	MS2 matched	976.2980544	377.6802063	0.001773161515	0.012695885	-2.84	1.29792776073469	1.9396e-06	9.7733e-06
Oleoyl-CoA	0.995561987	MS2 matched	1030.342932	373.4199219	0.0048947385	0.0338029113333333	-2.7878	1.3279437030564	8.9767e-08	7.0589e-07
Palmitoyl CoA	0.989153691	MS2 matched	1004.328192	374.2104797	0.00849207733333333	0.0557873698333333	-2.7157	1.34191463600843	5.7662e-09	7.2991e-08
Deoxythymidine 5'-diphosphate (dTDP)	0.683182192	MS2 matched	440.9846432	440.6899109	0.00609092633333333	0.0380979618333333	-2.645	1.3554957374948	6.1662e-11	2.1335e-09
1-Methyladenosine	0.979097455	MS2 matched	282.1163321	180.87	0.0145126936	0.0862775798666667	-2.5717	1.27428851128934	1.0388e-05	4.0234e-05
pregnenolone sulfate	0.607546125	MS2 matched	395.1830662	338.6151428	0.00280920383333333	0.0164207855	-2.5473	1.23401329429918	5.2525e-05	0.00016778
Xanthine	0.821832544	MS2 matched	151.0223226	290.7079773	0.1362821	0.760195533333333	-2.4798	1.33718844502431	1.93e-08	1.9263e-07
DL-2-Aminoadipic acid	0.593064712	MS2 matched	160.0564596	421.8321228	0.0070383855	0.0387188328333333	-2.4597	1.34934071588886	5.5233e-10	1.1466e-08
Succinate	0.972094141	MS2 matched	117.0152306	426.427887	0.326462466666667	1.53804255	-2.2361	1.33404106397146	3.8079e-08	3.2938e-07
(S)-2-aminobutyric acid	0.905878866	MS2 matched	102.0528412	390.3797607	0.0047580225	0.0215964223333333	-2.1824	1.28196457558264	5.799e-06	2.4167e-05
2'-Deoxyadenosine 5'-monophosphate (dAMP)	0.983227227	MS2 matched	332.074265	475.4743042	0.0555863833333333	0.250874296666667	-2.1742	1.36054575515724	8.0987e-13	6.0046e-11
Uridine	0.568677838	MS2 matched	243.0583643	212.077	0.00872685533333333	0.0386073035	-2.1453	1.22515578547985	7.8458e-05	0.00023813
2'-Deoxycytidine 5'-monophosphate (dCMP)	0.9756143	MS2 matched	306.0447538	483.7796021	0.034763295	0.147277936666667	-2.0829	1.35251607137015	2.3167e-10	5.7255e-09
D-Alanyl-D-alanine (D-Ala-D-Ala)	0.857135511	MS2 matched	159.0739235	376.5726013	0.04490951	0.187221845	-2.0597	1.31199972410134	6.6341e-07	3.9033e-06
PyroGlu-Tyr	0.774484964	MS2 matched	293.1104536	303.7627563	0.0120933945	0.0501743918333333	-2.0527	1.33084468181267	6.2358e-08	5.2199e-07
Thymine	0.72690513	MS2 matched	127.0485573	128.9172668	0.07977331	0.329752828333333	-2.0474	1.35711886259279	1.2415e-11	5.3696e-10
3-Hydroxycapric acid	0.807081545	MS2 matched	187.1288011	156.8522034	4.8028725	18.422245	-1.9395	1.36179871264166	1.9762e-14	3.4188e-12
N-Acetyl-D-glucosamine	0.908548238	MS2 matched	204.0752326	293.8619995	0.142621433333333	0.541734633333333	-1.9254	1.33627771224062	2.3542e-08	2.1818e-07
Apigenin 7-glucoside	0.661959337	MS2 matched	431.0902084	170.3855438	0.0453019633333333	0.149549038333333	-1.723	1.34845502431774	1.3293e-09	2.2996e-08
L-Malic acid	0.933687385	MS2 matched	133.0101167	446.3887939	0.106603388333333	0.348306885	-1.7081	1.34813280350036	3.6801e-09	5.1621e-08
Uridine 5'-monophosphate (UMP)	0.945176582	MS2 matched	323.0233675	479.0796204	0.176243016666667	0.56737445	-1.6867	1.35812411078111	2.0659e-11	7.6587e-10
Capric acid	0.542511476	MS2 matched	171.135067	71.72212219	0.9262805	2.94908686666667	-1.6707	1.35750584549423	4.2804e-12	2.4683e-10
L-Alanine	0.954114554	MS2 matched	88.03673747	473.788208	0.106755535	0.335061201666667	-1.6501	1.35045413384373	1.2027e-09	2.2293e-08
L-Carnitine	0.957588859	MS2 matched	162.1103049	441.0632324	16.216895	50.841035	-1.6485	1.33836604738404	1.285e-08	1.3625e-07
Caprylic acid	0.612156539	MS2 matched	143.1027859	51.54817963	2.57234666666667	8.025945	-1.6416	1.35795128177525	6.1614e-12	3.1978e-10
Glycine	0.745556786	MS2 matched	74.02176704	421.4423218	0.0182980491666667	0.0569078365	-1.6369	1.32955383657633	9.9707e-08	7.3926e-07
L-Aspartate	0.991748797	MS2 matched	134.0428773	443.9677429	0.139425033333333	0.423820483333333	-1.604	1.33973019450147	2.1016e-08	2.0238e-07
Dehydroascorbic acid (Oxidized vitamin C)	0.662089713	MS2 matched	216.0503257	310.6898193	0.153096333333333	0.457303433333333	-1.5787	1.35926194088095	1.8797e-12	1.2195e-10
DL-Norvaline	0.692969522	MS2 matched	159.110849	319.5740967	0.0188651216666667	0.056148215	-1.5735	1.29235348225233	2.6591e-06	1.2778e-05
Glycolithocholic acid	0.852621285	MS2 matched	432.3131413	163.4754944	0.0261245833333333	0.07386318	-1.4994	1.25248130194512	2.6393e-05	9.0715e-05
Adenosine monophosphate (AMP)	0.969643726	MS2 matched	346.0511802	478.1789856	1.02992926666667	2.90832526666667	-1.4976	1.35212216712422	3.9492e-10	8.9115e-09
Pseudouridine	0.707227249	MS2 matched	243.05712	301.9562378	0.0138503998333333	0.0381268375	-1.4609	1.1949576394855	0.00021003	0.00055899
Neurodazine	0.79823943	MS2 matched	457.1257807	522.5841064	0.021708578	0.0583835375	-1.4273	1.18362385345209	0.00025089	0.00065482
UDP-N-acetylglucosamine	0.851585818	MS2 matched	606.0690119	460.7932739	0.0185218066666667	0.0494891583333333	-1.4179	1.30181422165438	1.4021e-06	7.4253e-06
gamma-L-Glutamyl-L-phenylalanine	0.608163032	MS2 matched	293.102488	354.2744141	0.0812772066666667	0.213466803333333	-1.3931	1.35431437322344	3.8331e-10	8.9115e-09
1-Octadecanoyl-sn-glycero-3-phosphoethanolamine	0.868999491	MS2 matched	482.3125839	249.8405609	0.496792942833333	1.30378247216667	-1.392	1.02541477393237	0.0049024	0.0094937
Cytidine 5'-monophosphate	0.990840357	MS2 matched	324.0580648	500.4368286	0.18750226	0.490221695	-1.3865	1.21971283289543	6.768e-05	0.00021034
Pro-Asn	0.609661381	MS2 matched	247.1384611	518.1859741	0.012737933	0.0332813773333333	-1.3856	1.14253280460746	0.00076681	0.0017303
Oleic acid / trans-Vaccenic acid	0.972784458	MS2 matched	563.497424	57.61003113	0.871297133333333	2.24194098333333	-1.3635	1.20035078873431	0.00014644	0.00040213
D-Glucose 6-phosphate	0.867616529	MS2 matched	243.0245922	526.0092163	0.0421072716666667	0.107791378333333	-1.3561	1.26379695765245	1.4497e-05	5.413e-05
Hypoxanthine	0.978668301	MS2 matched	135.0269124	255.4798889	0.0863235116666667	0.218718095	-1.3412	1.33593290624087	2.9093e-08	2.6033e-07
Allantoin	0.811256799	MS2 matched	157.032255	240.9993439	0.034362845	0.086765855	-1.3363	1.34277357960933	4.5097e-09	6.0013e-08
Adenosine	0.980697237	MS2 matched	268.1009607	209.1992798	0.0638563916666667	0.160402258333333	-1.3288	1.22537726946252	7.8395e-05	0.00023813
L-Isoleucine	0.997639088	MS2 matched	261.1742955	336.0213318	0.008987582	0.0225497186666667	-1.3271	1.23094785216999	5.77e-05	0.0001826
N-Acetylglucosamine 1-phosphate	0.898491208	MS2 matched	300.0438807	476.593	0.0277428766666667	0.0687562483333333	-1.3094	1.35754395742351	1.5973e-11	6.3769e-10
Glycerol 3-phosphate	0.993546371	MS2 matched	173.0192131	483.465271	0.362862066666667	0.894000283333333	-1.3009	1.29986781275598	2.1215e-06	1.0587e-05
Phenyllactic acid	0.531395328	MS2 matched	165.0511225	185.0905151	0.0917354483333333	0.222816495	-1.2803	1.30046607059973	1.9015e-06	9.7733e-06
Acetyl-DL-Leucine	0.958025178	MS2 matched	172.0939066	244.356	0.0257060053333333	0.0615694683333333	-1.2601	1.24630215804602	2.0988e-05	7.5814e-05
Guanosine 5'-monophosphate (GMP)	0.934167792	MS2 matched	362.044106	479.1993103	0.233746483333333	0.558377266666667	-1.2563	1.3277035954908	1.0465e-07	7.6498e-07
Ile-Pro-Ile	0.719731515	MS2 matched	342.234278	252.3649597	0.0751631433333333	0.17558516	-1.2241	1.24685779855802	3.0158e-05	0.00010051
N-Acetyl-D-lactosamine	0.746069279	MS2 matched	383.1485285	502.162384	0.00988204516666667	0.0226469915	-1.1964	1.13471275977355	0.0010045	0.0022184
Pro-Tyr-Arg	0.649309978	MS2 matched	435.2314313	370.9287415	0.0412675766666667	0.09446758	-1.1948	1.27472331746832	7.0587e-06	2.8846e-05
Acetylcholine	0.868625165	MS2 matched	146.1161205	441.6504211	1.7189975	3.91859066666667	-1.1888	1.34058324136071	7.6986e-09	9.0809e-08
Ala-Lys-Lys	0.715017881	MS2 matched	345.247137	403.8778076	0.00553316366666667	0.012593764	-1.1865	1.16178200643749	0.00047576	0.0011347
Pro-Cys-Lys	0.600808085	MS2 matched	346.1582782	443.1734009	0.0221898016666667	0.0496041816666667	-1.1606	1.34426765882723	4.6598e-09	6.046e-08
D-Mannose 1-phosphate	0.906735493	MS2 matched	259.018062	528.4619141	0.37378595	0.826782683333333	-1.1453	1.34770145771769	1.5383e-09	2.483e-08
Thymidine	0.89944594	MS2 matched	241.0560389	153.430603	0.82347565	1.81826728333333	-1.1428	1.3505583970934	4.6529e-10	1.0062e-08
(S)-2-Hydroxyglutarate	0.809437972	MS2 matched	147.0260352	425.5961914	0.279918666666667	0.61265275	-1.1301	1.32747894413246	9.2407e-08	7.1565e-07
His-Phe	0.833772345	MS2 matched	285.1329775	200.6872864	0.0678284466666667	0.147735866666667	-1.1231	1.18464586154492	0.0002536	0.00065482
Nicotinamide	0.633669056	MS2 matched	123.0537085	484.5186157	0.09927061	0.213921715	-1.1076	1.21180585112824	9.1255e-05	0.00026459
Propionic acid	0.660789196	MS2 matched	73.02676622	419.6598816	0.107383783333333	0.231294566666667	-1.107	1.30404972716217	1.1752e-06	6.4201e-06
Asp-Leu-Lys	0.688423677	MS2 matched	375.2215136	449.5688171	0.0157533116666667	0.033864675	-1.1041	1.28377252937339	8.2819e-06	3.2563e-05
L-Glutamate	0.980631314	MS2 matched	148.0584378	439.9085388	1.96318216666667	4.1505465	-1.0801	1.34883228376126	1.2887e-09	2.2996e-08
Trp-Glu-Lys	0.693659237	MS2 matched	462.2283166	494.0732422	0.00772199266666667	0.0161965225	-1.0686	1.15919338114604	0.00045109	0.0010889
Ala-Gln	0.811822652	MS2 matched	218.0989026	418.2601624	0.0473891666666667	0.09743803	-1.0399	1.34321672284845	1.04e-08	1.1707e-07
tras-2-Hydroxycinnamic acid	0.658829045	MS2 matched	165.0527252	378.8768921	0.104699983333333	0.214907813333333	-1.0375	1.34955099735358	2.7917e-09	4.0247e-08
alpha-ketoglutarate	0.803375889	MS2 matched	145.0082338	372.7288208	0.3839626	0.777648383333334	-1.0182	1.34346747361116	8.9126e-09	1.0279e-07
Cytidine 5'-monophosphate (CMP)	0.870892598	MS2 matched	322.0369207	524.3654785	0.5243366	1.05768873333333	-1.0123	1.32412306019697	1.5654e-07	1.0979e-06
Pro-Gly-Arg	0.519749219	MS2 matched	329.1677389	378.708	0.02974674	0.0593823166666667	-0.9973	1.33790859165377	3.1863e-08	2.8028e-07
Asn-Phe-Arg	0.674473927	MS2 matched	436.2131549	371.4462585	0.017342735	0.0331051083333333	-0.93272	1.25660444959445	2.2394e-05	7.8532e-05
Ile-Ala	0.95742669	MS2 matched	203.1361482	326.9351501	0.066983115	0.127269818333333	-0.92602	1.27524392409565	7.9451e-06	3.1719e-05
Thr-Asp-Lys	0.553244163	MS2 matched	404.2130522	382.2815552	0.01036063	0.0194157081666667	-0.90611	1.17600231151597	0.00029607	0.00074169
Lys-Glu-Lys	0.63719961	MS2 matched	404.2486039	507.6266174	0.00311095	0.00579019733333333	-0.89626	1.06341969128876	0.00321	0.0064324
Leu-Tyr-Arg	0.667132118	MS2 matched	451.2529399	275.637146	0.017470857	0.0323927255	-0.89072	1.02995046384105	0.0044639	0.0087424
Pro-Asn-Lys	0.561116395	MS2 matched	358.1915587	416.807	0.107854021666667	0.196083975	-0.86239	1.2995760821638	2.2078e-06	1.0913e-05
Levulinic acid	0.924726961	MS2 matched	115.0364939	257.5566711	0.00880662716666667	0.0160010803333333	-0.86151	1.21578899182922	9.8635e-05	0.00027974
Glutathione disulfide	0.805029256	MS2 matched	613.1570778	519.8239746	0.147782735	0.263183543333333	-0.83259	1.21575676031681	8.241e-05	0.00024295
"2-Butenoic acid, 3-methyl-"	0.798982066	MS2 matched	101.0581047	443.9677429	0.0740422683333333	0.131821911666667	-0.83217	1.30952709625028	4.7889e-07	3.0964e-06
1-(9Z-Octadecenoyl)-sn-glycero-3-phosphocholine	0.872995005	MS2 matched	522.3456042	239.22	0.3972482	0.701458516666667	-0.82032	1.17626630750368	0.00029128	0.00073387
Val-Glu-Lys	0.617791223	MS2 matched	375.2358488	430.709	0.014264085	0.0251171366666667	-0.81628	1.25558089702279	3.1946e-05	0.00010561
2-Keto-D-gluconic acid	0.958525291	MS2 matched	193.0313203	413.3304138	0.174042795	0.303134183333333	-0.80051	1.05779285138147	0.002988	0.0060108
Val-Val	0.979571603	MS2 matched	217.1501731	273.217865	0.068595845	0.11926479	-0.79798	1.28194644347626	4.9167e-06	2.1625e-05
Trp-Asp-Arg	0.52148914	MS2 matched	476.2319682	506.2766113	0.00581551716666667	0.0100403041666667	-0.78782	1.25178395982566	2.7718e-05	9.3742e-05
L-Threonine	0.980503973	MS2 matched	118.0469877	445.6306152	0.08897073	0.152374475	-0.77622	1.04872860666245	0.0039557	0.0077765
Gutathione	0.790357532	MS2 matched	308.0897544	443.7738037	0.0109521	0.0186697305	-0.76949	1.22093364214369	7.9741e-05	0.00023943
Gly-Pro-Arg	0.669579086	MS2 matched	329.191489	527.1102295	0.0303364266666667	0.0512097733333333	-0.75537	1.01587218224194	0.0059824	0.011332
1-Hexadecanoyl-sn-glycero-3-phosphoethanolamine	0.916761628	MS2 matched	454.2903077	251.9089661	5.04654666666667	8.435338	-0.74115	1.27188141628948	8.586e-06	3.3505e-05
Acetoin	0.656116646	MS2 matched	88.03689097	444.5741577	0.0514967	0.0852718666666667	-0.72759	1.33393707478215	4.0401e-08	3.4374e-07
Menadione (Vitamin K3)	0.566887882	MS2 matched	171.0513351	84.71786499	2.62256166666667	4.29801983333333	-0.7127	1.33962512656201	7.1085e-09	8.6894e-08
3-Acetoxypyridine	0.864170648	MS2 matched	138.0474888	288.7366028	0.153955466666667	0.251332483333333	-0.70708	1.19517130674873	0.00017008	0.00046215
"Cyclopropanecarboxylic acid, 1-amino-"	0.942181744	MS2 matched	102.0528987	444.540741	0.117834716666667	0.1915382	-0.70087	1.28984804683533	5.1245e-06	2.2159e-05
Flavin adenine dinucleotide (FAD)	0.88524169	MS2 matched	786.161904	432.2521667	0.0922844616666667	0.148833535	-0.68954	1.32877292493046	1.2621e-07	8.9733e-07
Ile-Ile	0.985771398	MS2 matched	245.1820691	290.716	0.0787951183333333	0.126541695	-0.68343	1.09600073148448	0.0017278	0.0036602
"3alpha,11beta,21-Trihydroxy-5beta-pregnan-20-one"	0.688330889	MS2 matched	349.2323048	37.38873672	0.666151866666667	1.05884228333333	-0.66856	1.3183690979177	1.8745e-07	1.2801e-06
Deoxycytidine	0.981609775	MS2 matched	228.0953732	265.2423706	0.08008999	0.126862216666667	-0.66357	1.21516781675777	9.2419e-05	0.00026647
Pro-Gly	0.670010098	MS2 matched	345.1665248	419.5762024	0.0741062916666667	0.116474453333333	-0.65235	1.2695802614581	1.202e-05	4.5869e-05
5-L-Glutamyl-L-alanine	0.730244794	MS2 matched	217.0782291	437.7635498	0.04211267	0.0640356766666667	-0.60462	1.17581239522421	0.00037182	0.00090599
1-Hexadecanoyl-2-octadecadienoyl-sn-glycero-3-phosphocholine	0.823588912	MS2 matched	758.5628555	195.8856354	6.58441466666667	9.93423833333333	-0.59335	1.25683902920266	2.2785e-05	7.9365e-05
Phe-Gly	0.892891544	MS2 matched	223.0907467	253.1093597	0.118891633333333	0.17723105	-0.57598	1.26965049565153	7.3156e-06	2.9433e-05
Tyr-His	0.942060128	MS2 matched	319.1379604	356.8237915	0.00660248316666667	0.0096669675	-0.55005	1.00844347794801	0.0069054	0.012892
His-Pro	0.885543561	MS2 matched	235.1168905	192.0777283	0.219377183333333	0.320999516666667	-0.54916	1.25863115580567	2.081e-05	7.5814e-05
Adenylsuccinic acid	0.917516912	MS2 matched	464.0786784	514.3638916	0.0227698783333333	0.0331887083333333	-0.54357	1.12891346724082	0.0010637	0.0023393
Phe-Phe	0.979869142	MS2 matched	313.1523377	169.2435913	0.264195333333333	0.382873083333333	-0.53526	1.06066609801637	0.0029195	0.0059214
Ala-Lys	0.877048603	MS2 matched	218.1482394	509.176239	0.0110785966666667	0.0160550233333333	-0.53525	1.02760455715798	0.0051934	0.01002
L-Tyrosine	0.747229151	MS2 matched	182.0787283	381.5066528	0.437797466666667	0.631773166666667	-0.52914	1.32599344082795	1.8491e-07	1.2795e-06
Tyr-Phe	0.902450527	MS2 matched	311.1206655	418.342804	0.0202248483333333	0.02884828	-0.51236	1.08158248323132	0.0022212	0.0045929
Ile-Thr-Arg	0.681095682	MS2 matched	389.2478929	416.2231445	0.032344325	0.0457472583333333	-0.50017	1.13604618456434	0.00094724	0.0021009
N-Acetyl-L-aspartic acid	0.776772633	MS2 matched	174.037233	424.5986328	0.133330416666667	0.187804366666667	-0.49422	1.15757890414696	0.00048906	0.001159
Uric acid	0.951161364	MS2 matched	167.0176064	377.5657959	0.2989126	0.419576116666667	-0.48921	1.23175654069142	6.5498e-05	0.00020594
Gly-Asn-Lys	0.761678868	MS2 matched	359.1915591	384.1468201	0.0505554516666667	0.0705611883333333	-0.48101	1.10443194796851	0.0015925	0.0033873
Pro-Ala	0.944939719	MS2 matched	187.1056767	392.3392029	0.066980545	0.09201655	-0.45815	1.20055916196215	0.00018482	0.0004996
S-Methyl-5'-thioadenosine	0.926513134	MS2 matched	298.0936359	129.4946136	0.548953516666667	0.753323583333333	-0.45659	1.13443795104109	0.00073581	0.0016676
His-Asn-Lys	0.592645624	MS2 matched	397.2145691	399.6748352	0.0144984366666667	0.01981971	-0.45104	1.11422857563121	0.001412	0.0030535
N6-Acetyl-L-lysine	0.739524035	MS2 matched	189.111506	391.7935791	0.1101856	0.15059665	-0.45075	1.19362334265028	0.00021426	0.00056736
DL-Indole-3-lactic acid	0.724902264	MS2 matched	188.0672197	311.2826233	0.06421872	0.0877292316666667	-0.45006	1.23277092810333	5.2694e-05	0.00016778
Tyr-Gln	0.664481248	MS2 matched	292.1262059	241.4901581	0.0286038	0.03892055	-0.44433	1.00586315511433	0.0054887	0.010473
Phe-Ile	0.899755669	MS2 matched	261.1582942	64.48834991	132.718766666667	176.08035	-0.40786	1.3122793330457	5.0448e-07	3.117e-06
L-dihydroorotate	0.509110179	MS2 matched	139.0122231	320.5896912	0.517004466666667	0.678406233333333	-0.39197	1.28572116285768	4.778e-06	2.1195e-05
Gly-Lys	0.941884209	MS2 matched	204.1323168	539.9394531	0.0122838683333333	0.015839805	-0.36679	1.00678818688858	0.0072838	0.013405
Arg-Asp	0.601071859	MS2 matched	331.1587373	411.1417542	0.0521312066666667	0.0665125133333333	-0.35148	1.08351335866065	0.0023908	0.0049239
His-Gly	0.737367125	MS2 matched	213.0825611	363.2591553	0.301016633333333	0.38162835	-0.34233	1.16509580600458	0.00051047	0.0012042
Uridine diphosphate glucose(UDP-D-Glucose)	0.77930681	MS2 matched	565.023372	449.5855408	0.0523956	0.0655416066666667	-0.32297	1.21536715345219	9.9773e-05	0.00028143
"1-Hexadecanoyl-2-(9Z,12Z-octadecadienoyl)-sn-glycero-3-phosphoric acid"	0.718106331	MS2 matched	671.4599617	49.41753769	1.4843995	1.70478183333333	-0.19971	1.05044854691273	0.0029355	0.005928
D-Threitol	0.560605761	MS2 matched	143.0168459	509.7891846	0.530570016666667	0.458472516666667	0.21071	1.09619971171696	0.0018469	0.0038964
L-Asparagine	0.680758109	MS2 matched	131.0313383	404.5153809	0.1403752	0.1212358	0.21147	1.16515274007777	0.00034188	0.00084092
1-Hexadecanoyl-2-(9Z-octadecenoyl)-sn-glycero-3-phospho-(1'-rac-glycerol)	0.851010961	MS2 matched	747.5107884	62.78568268	388.296416666667	331.039133333333	0.23016	1.1798119642291	0.00025259	0.00065482
Glu-Pro	0.666568577	MS2 matched	286.1495044	447.308197	0.23323345	0.19570535	0.25309	1.12131278621893	0.00093862	0.0020907
Nicotinate	0.910107122	MS2 matched	124.0376516	272.0898438	0.0750654583333333	0.0615727	0.28586	1.16386674167509	0.00052819	0.0012293
Ile-Glu	0.721594302	MS2 matched	243.1324016	284.7642212	0.057481665	0.0471174016666667	0.28684	1.02270384451196	0.0054381	0.010432
"Benzoic acid, 3-amino-"	0.539746228	MS2 matched	138.0493638	384.2480164	0.08180884	0.066110305	0.30738	1.06061067894765	0.0028528	0.0058291
4-Aminobutyric acid	0.975725262	MS2 matched	104.0687487	432.9789734	1.04875745	0.832565883333333	0.33304	1.19307946567494	0.00028073	0.00071773
2-Oxoadipic acid	0.95716216	MS2 matched	141.0127068	259.952179	47.772105	37.34844	0.35512	1.25582196727726	3.0211e-05	0.00010051
Leu-Ser	0.867621112	MS2 matched	263.0949128	320.7087097	0.0460142783333333	0.0358011733333333	0.36207	1.22831867625356	8.2307e-05	0.00024295
L-Tryptophan	0.61957559	MS2 matched	205.0838166	303.0932007	0.472611116666667	0.36615075	0.36822	1.2968533014266	3.1924e-06	1.4927e-05
"3',5'-Cyclic guanosine monophosphate"	0.747800068	MS2 matched	344.0343289	368.7810059	0.0221221566666667	0.0170741316666667	0.37368	1.02205723916683	0.0055198	0.010494
Pro-Glu	0.517803317	MS2 matched	286.1447833	69.18612671	45.164865	34.8226766666667	0.37517	1.291985301353	5.7427e-06	2.4167e-05
Norharmane	0.828705192	MS2 matched	169.0738865	145.2606659	0.429936716666667	0.331078533333333	0.37695	1.18827440112467	0.00025206	0.00065482
Arg-Thr	0.580742014	MS2 matched	314.124168	371.821991	0.0121458805	0.00921182633333333	0.39891	1.00659658377591	0.0069946	0.013012
2-Hydroxyadenine	0.775097759	MS2 matched	152.0547888	288.9825439	0.039292695	0.0297976966666667	0.39906	1.19761321177917	0.00019144	0.00051482
Lys-Gly	0.527048778	MS2 matched	242.0878781	114.2265472	0.0875709166666667	0.0659808383333333	0.4084	1.0973953515862	0.0015537	0.0033451
gamma-L-Glutamyl-L-valine	0.965574612	MS2 matched	229.1162242	294.7460632	0.0568829666666667	0.0428245966666667	0.40956	1.08083249046922	0.0020103	0.0042241
Harmane	0.969468645	MS2 matched	183.0897496	62.32509613	1.0538645	0.789438283333333	0.41679	1.22406053558936	0.00011019	0.00030745
Pro-Thr	0.643516954	MS2 matched	216.0840044	421.2362366	0.047217765	0.0348729383333333	0.43722	1.17711475161931	0.00028694	0.00072862
Arachidonic Acid (peroxide free)	0.970260959	MS2 matched	303.2265988	52.88315201	0.60561865	0.446449183333333	0.43991	1.25504008129473	2.147e-05	7.6847e-05
"1,2-Benzenedicarboxylic acid"	0.522415922	MS2 matched	165.0142851	424.9720459	0.60085975	0.4423695	0.44178	1.31477827993763	4.8325e-07	3.0964e-06
Met-Thr	0.533776745	MS2 matched	251.0975605	292.958252	0.0325328066666667	0.0239162983333333	0.4439	1.19572211505398	0.00020858	0.00055801
Heptadecanoic acid	0.787879859	MS2 matched	269.2419663	28.31062889	59.5572283333333	43.780905	0.44397	1.30979824053342	1.1536e-06	6.3691e-06
4-Hydroxybenzoate	0.762013014	MS2 matched	137.0204529	309.0385742	0.7745983	0.568318316666667	0.44675	1.34819719394389	1.7545e-09	2.6427e-08
N-.alpha.-Acetyl-L-arginine	0.866409459	MS2 matched	217.1265981	428.7402649	0.0300249683333333	0.0218394016666667	0.45923	1.2208978764411	7.3811e-05	0.00022667
1-Phenoxy-2-propanol	0.97686348	MS2 matched	135.0772526	44.76294708	0.412664466666667	0.297418016666667	0.47248	1.06608730596432	0.0032779	0.0065181
1-Hexadecanoyl-2-(9Z-octadecenoyl)-sn-glycero-3-phosphoric acid	0.755473303	MS2 matched	673.4760871	49.50923538	4.71846383333333	3.392468	0.47598	1.31276894438597	5.2358e-07	3.1597e-06
Gentisaldehyde	0.875005958	MS2 matched	138.0157748	50.82569885	0.3992501	0.28631995	0.47966	1.26838936423572	1.3229e-05	5.0116e-05
6-Hydroxynicotinic acid	0.783974734	MS2 matched	138.0145169	407.8052368	3.39838316666667	2.4223465	0.48844	1.35348015034311	2.1295e-10	5.526e-09
Phytanic acid	0.553994972	MS2 matched	354.3321798	66.44264221	54.85437	39.0453683333333	0.49046	1.33257147006201	9.3766e-08	7.1565e-07
Ser-Gly	0.975844868	MS2 matched	163.0687118	397.1875305	0.06690115	0.0475223216666667	0.49343	1.16080553493934	0.00045724	0.0010986
Triethanolamine	0.543480665	MS2 matched	132.0994619	629.237854	0.291701583333333	0.206961433333333	0.49513	1.22160377784411	6.5869e-05	0.00020594
"1,3-Dimethyluric acid"	0.513641386	MS2 matched	197.068689	51.75361633	0.5749728	0.404954283333333	0.50573	1.30850603270421	6.7219e-07	3.9033e-06
D-Maltose	0.76509098	MS2 matched	341.1033335	426.4901428	0.2388222	0.166883766666667	0.51709	1.16990927360189	0.00033717	0.00083329
L-Phenylalanine	0.961584028	MS2 matched	164.0670968	373.8847046	3.32936566666667	2.31945033333333	0.52146	1.29720137380302	1.9074e-06	9.7733e-06
Benzoic acid	0.710340694	MS2 matched	121.0246916	285.3166504	2.57858583333333	1.78617216666667	0.52971	1.29370605112046	1.9299e-06	9.7733e-06
Arg-Asp-Lys	0.559502705	MS2 matched	418.2418834	46.92762756	0.189081083333333	0.130804133333333	0.5316	1.15484759872927	0.00052463	0.0012265
Phe-Val	0.886258617	MS2 matched	247.1317764	60.61740112	2.76231483333333	1.90770066666667	0.53404	1.33154856738688	9.8973e-08	7.3926e-07
Salicylic acid	0.995341082	MS2 matched	137.0203126	28.30365944	0.493247433333333	0.3375856	0.54706	1.29585946778582	1.7383e-06	9.113e-06
Anthranilic acid (Vitamin L1)	0.654341047	MS2 matched	120.0423631	43.61000061	0.12167301	0.0830073033333333	0.5517	1.22098181591792	8.2856e-05	0.00024295
Dimethyl sulfone	0.721034716	MS2 matched	226.9861735	460.3481445	1.84479216666667	1.23898466666667	0.5743	1.26918696504636	1.5718e-05	5.8269e-05
Ile-Lys	0.542333534	MS2 matched	259.1868096	55.31147766	2.31174633333333	1.54207633333333	0.58411	1.31818094550885	5.0249e-07	3.117e-06
L-Leucine	0.815924134	MS2 matched	132.0987273	386.0097656	2.03554766666667	1.35517033333333	0.58694	1.29819996660038	2.2699e-06	1.1114e-05
Gly-Leu	0.607498414	MS2 matched	415.1804523	396.5944824	0.042553605	0.028305525	0.5882	1.27823231628265	8.0409e-06	3.1857e-05
Go-6983	0.859636181	MS2 matched	443.2003265	37.12794495	0.0320353133333333	0.0212570483333333	0.59172	1.03778174340699	0.0037132	0.0073277
Val-Ser	0.928406894	MS2 matched	205.1166606	343.4994812	0.1808728	0.1192412	0.60109	1.26307165779018	2.1035e-05	7.5814e-05
3-Hydroxyisovaleric acid	0.67922794	MS2 matched	154.9963742	361.7320251	1.8191935	1.19828283333333	0.60233	1.3579640681092	9.8913e-11	3.0197e-09
1-Methylhistamine	0.568387537	MS2 matched	125.1047405	562.7072754	0.937323416666667	0.616415116666667	0.60464	1.35015621142753	8.6164e-10	1.72e-08
trans-Vaccenic acid	0.880153048	MS2 matched	265.2510778	55.24915695	5.36557016666667	3.5234035	0.60676	1.34314563616864	1.0602e-08	1.1707e-07
Sulfameter	0.778656538	MS2 matched	281.0664475	61.93391418	0.122050658333333	0.0799741433333333	0.60987	1.23331456824519	8.0272e-05	0.00023943
Hexapropylene glycol	0.710116648	MS2 matched	384.2721527	47.68869019	0.707291366666667	0.460702083333333	0.61847	1.33234119621354	7.8024e-08	6.3273e-07
Butorphanol	0.57792786	MS2 matched	328.2249543	45.94826508	7.373442	4.78801383333333	0.62291	1.34465276623328	1.2903e-08	1.3625e-07
Quinine	0.62432843	MS2 matched	325.189391	39.13218307	0.0630475733333333	0.0406288833333333	0.63394	1.30259611210296	1.2144e-06	6.5655e-06
Tri(propylene glycol) butyl ether	0.700559844	MS2 matched	249.1796429	61.29959869	0.134145601666667	0.0863367233333333	0.63575	1.2352985108709	7.0244e-05	0.000217
4-Pyridoxic acid	0.968379099	MS2 matched	182.0409909	67.56629944	0.100514886666667	0.0643034366666667	0.64444	1.06352944159652	0.0026293	0.0053937
Eicosapentaenoic acid	0.500107661	MS2 matched	320.2535024	50.85202408	0.366530533333333	0.232842066666667	0.65458	1.23790467210473	4.3892e-05	0.00014327
Pro-Val	0.877579599	MS2 matched	197.1254976	54.06853104	0.605903833333333	0.38211355	0.66509	1.33705539470828	2.2919e-08	2.1627e-07
Pro-Trp	0.717516752	MS2 matched	302.1430954	334.6723938	0.185798166666667	0.116182916666667	0.67734	1.29287620345559	4.1876e-06	1.8736e-05
L-Threonate	0.909681295	MS2 matched	135.024855	362.4342957	0.0626533916666667	0.0391371733333333	0.67885	1.32434172689149	1.116e-07	8.0446e-07
His-Tyr	0.79505741	MS2 matched	301.1277121	248.9148407	0.130870085	0.081718005	0.67941	1.18144503351751	0.00026558	0.00068236
Ile-Thr	0.614538808	MS2 matched	215.1368541	86.874	0.176461316666667	0.109963026666667	0.68233	1.17903209378669	0.00037055	0.00090599
DL-Methionine sulfoxide	0.899633722	MS2 matched	166.0507067	448.4004517	0.0908792733333333	0.0565857883333333	0.68351	1.28747895912456	3.7082e-06	1.6882e-05
Cytidine 5'-diphosphate (CDP)	0.812890816	MS2 matched	402.0058617	514.2160645	0.188346181666667	0.117006908333333	0.68679	1.14926356069537	0.00062436	0.0014402
Cys-Val-Arg	0.637013803	MS2 matched	377.1940701	34.78868484	0.17270521	0.107239671666667	0.68747	1.22809000702012	8.0127e-05	0.00023943
Linoleic acid	0.833425543	MS2 matched	298.2680544	67.09411621	2.77469816666667	1.71617666666667	0.69313	1.32811824195206	2.5303e-07	1.6955e-06
Trp-Arg-Arg	0.556014256	MS2 matched	517.3041777	45.40249252	0.117099953333333	0.072253545	0.6966	1.28271080886312	4.9737e-06	2.1692e-05
(.+/-.)-Lavandulol	0.532151594	MS2 matched	326.3024937	48.27655792	0.6328352	0.382769283333333	0.72535	1.24594165521985	2.6644e-05	9.0976e-05
Myristoleic acid	0.506541886	MS2 matched	226.1766135	50.05578613	0.2350343	0.1419343	0.72765	1.23994074763406	3.9208e-05	0.00012879
Dethiobiotin	0.526573473	MS2 matched	256.1734644	372.7442017	0.301828216666667	0.18165165	0.73255	1.25239845435042	2.1945e-05	7.801e-05
Cholesterol 3-sulfate	0.950971747	MS2 matched	465.2903557	64.14045715	1.99661633333333	1.19561083333333	0.73981	1.31098602253761	1.3384e-06	7.1612e-06
Asn-Ser-Arg	0.579272813	MS2 matched	376.2002426	33.06583023	0.0496309433333333	0.0295531966666667	0.74793	1.20326156395934	0.00016318	0.00044574
Lys-Trp-Lys	0.594148379	MS2 matched	461.2723144	307.5235291	0.11172718	0.0651630683333333	0.77785	1.29888306214042	3.1249e-06	1.4744e-05
p-Phenylenediamine	0.967653746	MS2 matched	109.0733829	675.225769	0.45750395	0.262281316666667	0.80267	1.35886781289466	1.2041e-11	5.3696e-10
Alfuzosin	0.851453707	MS2 matched	390.2157674	32.88229752	0.0587884333333333	0.03349625	0.81153	1.28931918731056	5.8206e-06	2.4167e-05
Daidzein	0.976641528	MS2 matched	255.0626452	66.54017639	0.279324016666667	0.157852066666667	0.82337	1.25565039615772	2.7816e-05	9.3742e-05
Glycitein	0.987157906	MS2 matched	285.0733133	57.66505814	0.11444935	0.0645135183333333	0.82704	1.16671911315552	0.00030543	0.00075847
Homocitrate	0.654394763	MS2 matched	187.0206895	408.8724976	0.0435371133333333	0.02434178	0.83881	1.28738383538975	3.4968e-06	1.6061e-05
Sphinganine	0.60099861	MS2 matched	284.2843336	48.27713013	4.77483216666667	2.66386866666667	0.84193	1.13618422321112	0.00066684	0.0015246
Leu-Gln-Arg	0.514448019	MS2 matched	416.2497099	67.73287964	0.2876288	0.159376483333333	0.85177	1.24580141608358	4.5735e-05	0.00014835
2-Isopropylmalic acid	0.717054092	MS2 matched	197.0393555	256.2611389	0.0128462608333333	0.00709420233333333	0.85664	1.10503538939022	0.0015913	0.0033873
Arachidic acid	0.924875593	MS2 matched	311.2898484	59.37997055	0.371513516666667	0.204346383333333	0.8624	1.29215261822987	3.0621e-06	1.458e-05
Indole-3-carboxylic acid	0.556760512	MS2 matched	208.0579427	357.2835693	0.005156882	0.0028329205	0.86421	1.0905278487846	0.0020346	0.0042579
Oleic acid	0.718707471	MS2 matched	324.2869118	61.2370224	1.31472725	0.71150335	0.88582	1.3395881268999	2.5401e-08	2.3128e-07
L-Serine	0.981327893	MS2 matched	106.0481704	440.303	0.00721535333333333	0.003877046	0.89611	1.14010902165299	0.00081835	0.0018386
1-Deoxy-D-xylulose 5-phosphate	0.883449297	MS2 matched	213.0124855	388.9241638	0.21508685	0.115510966666667	0.89689	1.27115625636625	6.3459e-06	2.6139e-05
"L-Proline, N-[(1,1-dimethylethoxy)carbonyl]-"	0.832575049	MS2 matched	279.1294424	333.3440857	0.21043079	0.11265203	0.90147	1.32531303204247	2.6312e-07	1.7286e-06
Gly-His	0.635946484	MS2 matched	195.0853215	291.4032593	0.051813	0.0275022916666667	0.91376	1.28184236942265	5.7421e-06	2.4167e-05
Indole	0.592926264	MS2 matched	159.0895654	60.53071594	0.0647702833333333	0.0343733616666667	0.91404	1.10528826503797	0.0011813	0.002587
Lys-Asn-Arg	0.576779109	MS2 matched	417.2660483	447.2419128	0.00391467016666667	0.00204623933333333	0.93592	1.03136656650657	0.0037031	0.0073277
NG-Amino-L-arginine	0.870439039	MS2 matched	231.1588107	323.0142212	0.0113971313333333	0.00589232583333333	0.95176	1.06847759196671	0.0020493	0.0042715
Dihydrothymine	0.612191221	MS2 matched	127.035842	109.1394806	0.127571096666667	0.065274255	0.96672	1.18561244303906	0.0002878	0.00072862
"Ethanol, 2-[2-(2-butoxyethoxy)ethoxy]-"	0.878704636	MS2 matched	224.179908	76.87742615	0.333890933333333	0.17076645	0.96735	1.26428115961836	2.3422e-05	8.1041e-05
Val-Ala	0.644058831	MS2 matched	171.111081	80.81832886	0.2728076	0.138009883333333	0.98311	1.24410903188771	4.8349e-05	0.00015586
Creatine	0.935788905	MS2 matched	132.0737646	417.1744385	0.669871683333333	0.329590883333333	1.0232	1.30973889147789	1.0696e-06	5.9804e-06
Inosine triphosphate	0.589828961	MS2 matched	506.975839	55.18382263	0.0365037516666667	0.0177717466666667	1.0385	1.00661566345926	0.0071905	0.013281
Gamma-Glutamylcysteine	0.933762873	MS2 matched	249.0525873	52.82750702	0.104584286666667	0.0507591316666667	1.0429	1.21721570106932	9.6536e-05	0.00027529
Met-Met-Arg	0.716245377	MS2 matched	437.1920678	151.6087646	0.0289563731666667	0.0140024843333333	1.0482	1.01842192312616	0.0061217	0.011553
Tyr-Lys	0.936406817	MS2 matched	310.1739684	444.3938904	0.07108032	0.03430397	1.0511	1.33829530839306	1.3126e-08	1.3625e-07
3-Methylindole	0.59307666	MS2 matched	178.0842431	260.0159912	0.0554771666666667	0.0261838816666667	1.0832	1.02783248642841	0.0046391	0.0090176
Harmaline	0.926568701	MS2 matched	215.1154214	50.37718201	0.0765219766666667	0.0350485166666667	1.1265	1.02264958249747	0.0054474	0.010432
His-Gly-Lys	0.594788322	MS2 matched	340.1964037	342.7228088	0.01712612	0.00782176183333333	1.1306	1.21989915924416	8.8707e-05	0.00025865
3-Aminoquinoline	0.676414048	MS2 matched	145.0738741	142.1534119	0.0212663413333333	0.00964827166666667	1.1402	1.04979809379398	0.0044996	0.0087793
L-Ascorbic acid	0.92680004	MS2 matched	175.0209755	402.8965759	0.0672649266666667	0.0297807966666667	1.1755	1.31730272611258	2.5481e-07	1.6955e-06
Sphingosine	0.668072629	MS2 matched	300.2866915	52.36452484	0.744759483333333	0.326313983333333	1.1905	1.31800685425123	4.9704e-07	3.117e-06
O-Phospho-L-homoserine	0.87054949	MS2 matched	199.0326473	316.1815796	0.06717585	0.0290128966666667	1.2112	1.28026671864901	7.2948e-06	2.9433e-05
Glycerophosphocholine	0.978242525	MS2 matched	258.1082421	443.3818665	0.2528844	0.108091683333333	1.2262	1.35391037190171	1.3613e-10	3.9252e-09
Arg-Ile	0.572564867	MS2 matched	252.1691152	63.16818237	0.0362897021666667	0.0151811098333333	1.2573	1.19176030625681	0.00025341	0.00065482
L-Kynurenine	0.567287055	MS2 matched	192.0747388	352.9067383	0.102873788333333	0.0412454266666667	1.3186	1.32611747520987	8.5986e-08	6.8656e-07
Leu-Gly	0.573900945	MS2 matched	189.1214588	342.3573303	0.364402383333333	0.145244133333333	1.3271	1.3461438267391	3.8719e-09	5.2882e-08
1-Hexadecanoyl-2-(9Z-octadecenoyl)-sn-glycero-3-phosphoethanolamine	0.982481799	MS2 matched	718.5271853	175.535965	8.8410595	3.4535085	1.3562	1.28334409157839	3.3119e-06	1.5347e-05
Tetracosanoic acid	0.982491338	MS2 matched	367.3527169	53.80682755	0.0503169866666667	0.0196328716666667	1.3578	1.20588179434499	0.00010353	0.00029044
L-Histidinol phosphate	0.667850967	MS2 matched	242.0393461	347.2045898	0.127598453333333	0.0489428883333333	1.3824	1.28029031321162	4.1688e-06	1.8736e-05
Erucic acid	0.625687094	MS2 matched	321.3124936	46.77166367	0.3701422	0.141928733333333	1.3829	1.19961929379403	0.00012609	0.00034995
Maltopentaose	0.824935621	MS2 matched	829.2770561	538.8987427	0.0267316841666667	0.0100800146666667	1.4071	1.29477399119671	2.4569e-06	1.1917e-05
Tyramine	0.989052266	MS2 matched	138.0896715	298.504	0.046721715	0.0176119566666667	1.4075	1.10000089479965	0.0015598	0.0033451
Cys-Leu-Arg	0.525801139	MS2 matched	391.2188603	62.46879578	0.0341386416666667	0.01229732258	1.4731	1.15300277746621	0.0004766	0.0011347
D-Mannose	0.742306225	MS2 matched	216.996372	373.9633179	4.811553	1.68542733333333	1.5134	1.27408767489601	5.1663e-06	2.2159e-05
sn-Glycerol 3-phosphoethanolamine	0.95882984	MS2 matched	214.0448587	446.2622986	1.65953821666667	0.559284383333333	1.5691	1.3515377926555	1.5788e-09	2.483e-08
Ala-Gly-Lys	0.635045355	MS2 matched	257.1566203	540.694519	0.06666833	0.0220829166666667	1.5941	1.15573577311036	0.0007068	0.0016089
Behenic acid	0.816073495	MS2 matched	339.3221213	54.87171936	0.234249111666667	0.0773655933333333	1.5983	1.09017440169892	0.0020596	0.0042757
"Ethanol, 2,2'-oxybis-"	0.896774963	MS2 matched	107.0680059	26.84744644	0.302359991666667	0.0986444733333333	1.616	1.26461414100638	2.2218e-05	7.8444e-05
Val-Asn-Lys	0.544150684	MS2 matched	423.2195332	553.4938354	0.0394443636666667	0.0128179766666667	1.6217	1.13939276925728	0.00057184	0.0013249
3-Methylbenzamide oxime	0.631791759	MS2 matched	133.0736936	58.15827179	0.0609530283333333	0.01906034	1.6771	1.01150190666369	0.0070878	0.013138
Nervonic acid	0.932982542	MS2 matched	365.3369535	53.08512115	0.0676288876666667	0.0194547825	1.7975	1.17186583859905	0.00029725	0.00074169
N-Methylephedrine	0.775155646	MS2 matched	162.1265266	217.8109741	0.0079245965	0.00206126583333333	1.9428	1.27287357938713	1.3496e-05	5.0759e-05
3-(2-Hydroxyethyl)indole	0.701884238	MS2 matched	144.0752313	280.2331848	0.0316966803333333	0.00797925833333333	1.99	1.10235614376915	0.0013892	0.0030167
His-Gln	0.724113285	MS2 matched	266.1216918	332.0449524	0.00868170166666667	0.0019735135	2.1372	1.16305179377932	0.00051299	0.0012047
L-N.gamma.-Monomethylarginine	0.746392877	MS2 matched	227.0988776	343.4805908	0.0466311586666667	0.0102511928333333	2.1855	1.31810745198869	5.2006e-07	3.1597e-06
Uracil	0.903089474	MS2 matched	113.0332283	217.4764099	0.00510245066666667	0.000883468583333333	2.5299	1.05867818009338	0.0032338	0.0064552
Creatinine	0.840755424	MS2 matched	112.0480972	229.9480286	0.0087380405	0.00143687156833333	2.6044	1.16609155754553	0.00040823	0.00099005
L-Valine	0.870836111	MS2 matched	116.0685781	308.2020569	0.0170858975333333	0.00139901396666667	3.6103	1.14539907169398	0.00063601	0.0014606
Asp-Gln-Arg	0.590488796	MS2 matched	418.2013688	465.2272644	0.0316073589833333	0.00170495911666667	4.2125	1.31695508805059	6.7687e-07	3.9033e-06
PyroGlu-Lys-Lys	0.648122008	MS2 matched	408.222494	445.9741211	0.136063477333333	0.006731478	4.3372	1.36167784770033	2.7915e-14	3.622e-12
Diacetyl	0.973066378	MS2 matched	87.0424389	52.15266418	0.114843715666667	0.00319384766666667	5.1682	1.21621652804061	0.00013943	0.0003849
Phe-Gln-Lys	0.803802711	MS2 matched	422.2377047	432.2521667	0.2817473025	0.00673572833333333	5.3864	1.35958567533397	3.8224e-13	3.3064e-11
Leu-Gly-Lys	0.627798483	MS2 matched	317.2153871	441.6623535	0.813223378333333	0.01314496	5.9511	1.36241763618477	7.1978e-15	1.8678e-12
Sphingomyelin (d18:1/18:0)	0.527855275	MS2 matched	776.58087	168.5106201	0.282518016666667	0.00107731338166667	8.0348	1.26830830195289	1.1809e-05	4.54e-05
